# Supplementary material for: Quantitative proteomic profiling of Cervicovaginal fluid from pregnant women with term and preterm birth
Source: Proteome Sci. 2021 Feb 15;19:3. doi: 10.1186/s12953-021-00171-1 (PMC7885372; doi:10.1186/s12953-021-00171-1)
Supplement: Supplementary file 1 — Additional file 1: Table S1: List of all identified proteins in CVF. Table S2. List of all identified CVF proteins in previous proteomics studies and this study. Table S3. List of all quantified proteins in CVF. Table S4. List of significantly up−/down-regulated proteins in PTB compared to control group. Table S5. List of proteases identified in CVF. Table S6. List of protease inhibitors identified in CVF. Table S7. List of raw data files from LC-MS/MS experiments. [file 12953_2021_171_MOESM1_ESM.xlsx]

## Sheet: Table S1
Table S1. List of all identified proteins in CVF
Protein IDs	Protein names	Gene names	Unique peptides	Sequence coverage [%]	Mol. weight [kDa]	Score
Q09666	Neuroblast differentiation-associated protein AHNAK	AHNAK	309	71.1	629.09	323.31
K7EKI8	Periplakin	PPL	110	55.1	204.49	323.31
P01024	Complement C3	C3	109	64	187.15	323.31
Q9Y6R7	IgGFc-binding protein	FCGBP	92	34.1	572.01	323.31
P15924	Desmoplakin	DSP	85	28.5	331.77	323.31
Q9HC84	Mucin-5B	MUC5B	84	20.5	596.33	323.31
P35579	Myosin-9	MYH9	80	42.8	226.53	323.31
Q92817	Envoplakin	EVPL	72	37.5	231.6	323.31
P02787	Serotransferrin	TF	69	71.1	77.063	323.31
P02768	Serum albumin	ALB	68	89.2	69.366	323.31
Q9NQ38	Serine protease inhibitor Kazal-type 5	SPINK5	67	55.5	120.71	323.31
P02788	Lactotransferrin	LTF	61	77.2	78.181	323.31
A8K2U0	Alpha-2-macroglobulin-like protein 1	A2ML1	57	47.1	161.1	323.31
P98088	Mucin-5AC	MUC5AC	53	19.1	585.56	323.31
P18206	Vinculin	VCL	52	50.5	123.8	323.31
P01023	Alpha-2-macroglobulin	A2M	48	48.6	163.29	323.31
P19013	Keratin, type II cytoskeletal 4	KRT4	44	71.3	57.285	323.31
P04083	Annexin A1	ANXA1	42	82.7	38.714	323.31
P13796	Plastin-2	LCP1	42	76.4	70.288	323.31
P01833	Polymeric immunoglobulin receptor	PIGR	41	58.5	83.283	323.31
P04264	Keratin, type II cytoskeletal 1	KRT1	41	54.8	66.038	323.31
P05164	Myeloperoxidase	MPO	41	55	83.868	323.31
Q9Y490	Talin-1	TLN1	40	25.2	269.76	323.31
P00450	Ceruloplasmin	CP	36	46	122.2	323.31
Q6UWP8	Suprabasin	SBSN	36	77.1	60.54	323.31
P08603	Complement factor H	CFH	35	40.9	139.09	323.31
P02545	Prelamin-A/C	LMNA	34	48.5	74.139	323.31
P14618	Pyruvate kinase PKM	PKM	33	68.7	57.936	323.31
P02675	Fibrinogen beta chain	FGB	32	68.8	55.928	323.31
P12429	Annexin A3	ANXA3	32	84.8	36.375	323.31
P14780	Matrix metalloproteinase-9	MMP9	32	53.6	78.457	323.31
Q7Z406	Myosin-14	MYH14	32	23.7	227.87	323.31
P06733	Alpha-enolase	ENO1	31	78.3	47.168	323.31
P08670	Vimentin	VIM	30	64.2	53.651	323.31
O43707	Alpha-actinin-4	ACTN4	29	54.4	104.85	323.31
P07476	Involucrin	IVL	29	54.7	68.478	323.31
P13647	Keratin, type II cytoskeletal 5	KRT5	29	61.5	62.378	323.31
P26038	Moesin	MSN	29	59.3	67.819	323.31
Q9UBC9	Small proline-rich protein 3	SPRR3	29	97	18.154	323.31
P02647	Apolipoprotein A-I	APOA1	28	70.8	30.777	323.31
P13645	Keratin, type I cytoskeletal 10	KRT10	28	61.6	58.826	323.31
Q9UBG3	Cornulin	CRNN	28	70.7	53.533	323.31
P04040	Catalase	CAT	27	56	59.755	323.31
B4E1Z4	cDNA FLJ55673, highly similar to Complement factor B (EC 3.4.21.47)		26	22.9	140.94	323.31
O00391	Sulfhydryl oxidase 1	QSOX1	26	36.1	82.577	323.31
P00558	Phosphoglycerate kinase 1	PGK1	24	62.8	44.614	323.31
A0A1B0GUU9	Immunoglobulin heavy constant mu	IGHM	23	51.1	51.923	323.31
P04075	Fructose-bisphosphate aldolase A	ALDOA	23	72.3	39.42	323.31
P32926	Desmoglein-3	DSG3	23	29.1	107.53	323.31
Q08188	Protein-glutamine gamma-glutamyltransferase E	TGM3	23	44.7	76.631	323.31
Q16610	Extracellular matrix protein 1	ECM1	23	53.1	60.673	323.31
Q8N1N4	Keratin, type II cytoskeletal 78	KRT78	23	45	56.865	323.31
O60701	UDP-glucose 6-dehydrogenase	UGDH	22	52.4	55.023	323.31
P02790	Hemopexin	HPX	22	51.3	51.676	323.31
P29401	Transketolase	TKT	22	44.6	67.877	323.31
P01042	Kininogen-1	KNG1	21	32.9	71.957	323.31
P11142	Heat shock cognate 71 kDa protein	HSPA8	21	54.6	70.897	323.31
Q8TDL5	BPI fold-containing family B member 1	BPIFB1	21	61.2	52.441	323.31
O95171	Sciellin	SCEL	20	43.3	77.551	323.31
P22894	Neutrophil collagenase	MMP8	20	43.7	53.411	323.31
P02671	Fibrinogen alpha chain	FGA	19	24.1	94.972	323.31
P04406	Glyceraldehyde-3-phosphate dehydrogenase	GAPDH	19	59.4	36.053	323.31
Q02487	Desmocollin-2	DSC2	19	24.6	99.961	323.31
C9JEU5	Fibrinogen gamma chain	FGG	18	46.7	50.322	323.31
P01009	Alpha-1-antitrypsin	SERPINA1	18	62.2	46.736	323.31
P04217	Alpha-1B-glycoprotein	A1BG	18	46.1	54.253	323.31
P07355	Annexin A2	ANXA2	18	86.1	38.604	323.31
P13646	Keratin, type I cytoskeletal 13	KRT13	18	76.9	49.588	323.31
P29508	Serpin B3	SERPINB3	18	66.9	44.564	323.31
P35527	Keratin, type I cytoskeletal 9	KRT9	18	38.7	62.064	323.31
Q02383	Semenogelin-2	SEMG2	18	41.2	65.444	323.31
A0A0G2JIW1	Heat shock 70 kDa protein 1B	HSPA1B	17	54	70.108	323.31
O75223	Gamma-glutamylcyclotransferase	GGCT	17	86.2	21.007	323.31
P06702	Protein S100-A9	S100A9	17	96.5	13.242	323.31
Q6UX06	Olfactomedin-4	OLFM4	17	37.8	57.279	323.31
P06396	Gelsolin	GSN	16	38.4	85.696	323.31
P09525	Annexin A4	ANXA4	16	54.5	35.882	323.31
P25311	Zinc-alpha-2-glycoprotein	AZGP1	16	56.7	34.258	323.31
P80188	Neutrophil gelatinase-associated lipocalin	LCN2	16	74.7	22.588	323.31
P04792	Heat shock protein beta-1	HSPB1	15	71.7	22.782	323.31
P27482	Calmodulin-like protein 3	CALML3	15	91.9	16.891	323.31
P30086	Phosphatidylethanolamine-binding protein 1	PEBP1	15	85	21.057	323.31
P04279	Semenogelin-1	SEMG1	14	34.2	52.13	323.31
P07737	Profilin-1	PFN1	14	94.3	15.054	323.31
Q02413	Desmoglein-1	DSG1	14	20	113.75	323.31
O15231	Zinc finger protein 185	ZNF185	13	42.1	73.525	323.31
P01040	Cystatin-A	CSTA	13	94.9	11.006	323.31
P07858	Cathepsin B	CTSB	13	37.5	37.821	323.31
Q08380	Galectin-3-binding protein	LGALS3BP	13	31.6	65.33	323.31
O60235	Transmembrane protease serine 11D	TMPRSS11D	12	43.1	46.263	323.31
P05109	Protein S100-A8	S100A8	12	82.8	10.834	323.31
P08779	Keratin, type I cytoskeletal 16	KRT16	12	58.4	51.267	323.31
P09211	Glutathione S-transferase P	GSTP1	12	70.5	23.356	323.31
P14923	Junction plakoglobin	JUP	12	19.6	81.744	323.31
P15309	Prostatic acid phosphatase	ACPP	12	34.5	44.566	323.31
P63104	14-3-3 protein zeta/delta	YWHAZ	12	60	27.745	323.31
Q9UL52	Transmembrane protease serine 11E	TMPRSS11E	12	38.1	47.695	323.31
P01834	Immunoglobulin kappa constant	IGKC	11	95.3	11.765	323.31
P02749	Beta-2-glycoprotein 1	APOH	11	49	38.298	323.31
P08727	Keratin, type I cytoskeletal 19	KRT19	11	62.2	44.105	323.31
P10599	Thioredoxin	TXN	11	88.6	11.737	323.31
Q9UKR3	Kallikrein-13	KLK13	11	48.4	30.57	323.31
J3KPA1	Cysteine-rich secretory protein 3	CRISP3	10	51.4	30.975	323.31
P08246	Neutrophil elastase	ELANE	10	48.3	28.518	323.31
P61626	Lysozyme C	LYZ	10	68.2	16.537	323.31
P80511	Protein S100-A12	S100A12	10	83.7	10.575	323.31
P0DP25	Calmodulin-3	CALM3	9	85.2	16.837	323.31
O95274	Ly6/PLAUR domain-containing protein 3	LYPD3	9	34.1	35.97	323.31
P00738	Haptoglobin	HP	9	64.5	45.205	323.31
P10909	Clusterin	CLU	9	19.2	52.494	323.31
P18510	Interleukin-1 receptor antagonist protein	IL1RN	9	45.8	20.055	323.31
P20061	Transcobalamin-1	TCN1	9	30.9	48.206	323.31
P31949	Protein S100-A11	S100A11	9	86.7	11.74	323.31
P68871	Hemoglobin subunit beta	HBB	9	94.6	15.998	323.31
Q01469	Fatty acid-binding protein, epidermal	FABP5	9	93.3	15.164	323.31
F5H265	Polyubiquitin-C	UBC	8	75.2	16.841	323.31
P01857	Immunoglobulin heavy constant gamma 1	IGHG1	8	66.7	36.105	323.31
P02533	Keratin, type I cytoskeletal 14	KRT14	8	54.4	51.561	323.31
P35754	Glutaredoxin-1	GLRX	8	90.6	11.776	323.31
P01859	Immunoglobulin heavy constant gamma 2	IGHG2	7	67.2	35.9	323.31
P01876	Immunoglobulin heavy constant alpha 1	IGHA1	7	65.2	37.654	323.31
P20160	Azurocidin	AZU1	7	51.8	26.885	323.31
P28799	Granulins	GRN	7	14.8	63.544	323.31
Q9HD89	Resistin	RETN	7	76.9	11.419	323.31
P01860	Immunoglobulin heavy constant gamma 3	IGHG3	6	52.3	41.287	323.31
P02763	Alpha-1-acid glycoprotein 1	ORM1	6	40.3	23.511	323.31
P25815	Protein S100-P	S100P	6	48.4	10.4	323.31
P32320	Cytidine deaminase	CDA	6	63.7	16.185	323.31
Q14508	WAP four-disulfide core domain protein 2	WFDC2	6	67.7	12.993	323.31
K7ENT6	Tropomyosin alpha-4 chain	TPM4	5	60.3	20.621	323.31
P02538	Keratin, type II cytoskeletal 6A	KRT6A	5	63.7	60.044	323.31
P04080	Cystatin-B	CSTB	5	58.2	11.139	323.31
P69905	Hemoglobin subunit alpha	HBA1	5	75.4	15.257	323.31
P01619	Immunoglobulin kappa variable 3-20	IGKV3-20	4	46.6	12.557	323.31
Q5STX8	Allograft inflammatory factor 1	AIF1	4	29.8	18.038	323.31
P02774	Vitamin D-binding protein	GC	3	72.6	52.963	323.31
P04259	Keratin, type II cytoskeletal 6B	KRT6B	3	62.8	60.066	323.31
P0DOY3	Immunoglobulin lambda constant 3	IGLC3	3	93.4	11.265	323.31
A0A0A0MQW3	Serpin B13	SERPINB13	2	64.5	45.287	323.31
A0A0B4J2B5	Immunoglobulin heavy variable 3/OR16-9 (non-functional)	IGHV3OR16-9	1	45.9	10.657	323.31
A0A0G2JMB2	Immunoglobulin heavy constant alpha 2	IGHA2	1	72.4	36.508	323.31
P60709	Actin, cytoplasmic 1	ACTB	1	76.8	41.736	323.31
P01019	Angiotensinogen	AGT	10	23.7	53.154	321.2
P00441	Superoxide dismutase [Cu-Zn]	SOD1	10	87	15.936	318.89
P01824	Immunoglobulin heavy variable 4-39	IGHV4-39	3	38.4	13.917	315.61
P37837	Transaldolase	TALDO1	18	49.3	37.54	315.24
Q9UBX7	Kallikrein-11	KLK11	10	50.7	31.059	313.08
Q15847	Adipogenesis regulatory factor	ADIRF	2	69.7	7.8547	300.9
P07288	Prostate-specific antigen	KLK3	9	45.6	28.741	300.46
U3KPS2	Myeloblastin	PRTN3	6	42.8	23.611	299.8
P02751	Fibronectin	FN1	29	18.6	262.62	294.79
P11021	Endoplasmic reticulum chaperone BiP	HSPA5	28	48	72.332	293.55
P48668	Keratin, type II cytoskeletal 6C	KRT6C	4	62.8	60.024	283.95
A6NMQ3	Alpha-endosulfine	ENSA	8	52.1	15.634	282.39
P55000	Secreted Ly-6/uPAR-related protein 1	SLURP1	4	72.8	11.186	278.54
P30740	Leukocyte elastase inhibitor	SERPINB1	14	43.3	42.741	275.66
P17900	Ganglioside GM2 activator	GM2A	9	55.4	20.838	275.56
Q96P63	Serpin B12	SERPINB12	14	45.9	46.276	273.49
P08758	Annexin A5	ANXA5	14	42.2	35.936	270.49
Q01518	Adenylyl cyclase-associated protein 1	CAP1	19	46.5	51.901	268.35
P08311	Cathepsin G	CTSG	8	35.3	28.837	265.51
A0A0C4DH29	Immunoglobulin heavy variable 1-3	IGHV1-3	2	35	13.008	264.51
A0A087WTA8	Collagen alpha-2(I) chain	COL1A2	23	26.5	129.15	256.58
O15400	Syntaxin-7	STX7	8	33	29.815	249.09
P07108	Acyl-CoA-binding protein	DBI	9	90.8	10.044	248.75
P12724	Eosinophil cationic protein	RNASE3	6	44.4	18.385	241.89
Q6P4A8	Phospholipase B-like 1	PLBD1	14	33.5	63.254	241.36
P32119	Peroxiredoxin-2	PRDX2	13	50.5	21.892	232.36
P06744	Glucose-6-phosphate isomerase	GPI	21	44.3	63.146	232.32
P04745	Alpha-amylase 1	AMY1A	17	42.5	57.767	228.46
A0A286YFJ8	Immunoglobulin heavy constant gamma 4	IGHG4	7	54.8	43.831	228.01
A0A0C4DGB5	Calpastatin	CAST	23	29	80.998	218.62
P07384	Calpain-1 catalytic subunit	CAPN1	23	34.3	81.889	217.17
P00915	Carbonic anhydrase 1	CA1	7	39.8	28.87	215.19
P48595	Serpin B10	SERPINB10	13	50.1	45.402	212.99
O75369	Filamin-B	FLNB	30	18.5	278.16	210.67
O75594	Peptidoglycan recognition protein 1	PGLYRP1	5	49	21.731	205.57
P35321	Cornifin-A	SPRR1A	6	95.5	9.8774	204.81
J3KNB4	Cathelicidin antimicrobial peptide	CAMP	9	38.7	19.591	202.43
P62937	Peptidyl-prolyl cis-trans isomerase A	PPIA	12	74.5	18.012	201.76
P05187	Alkaline phosphatase, placental type	ALPP	16	45.4	57.953	198.82
P22735	Protein-glutamine gamma-glutamyltransferase K	TGM1	6	10.2	89.786	192.06
P17213	Bactericidal permeability-increasing protein	BPI	14	33.7	53.899	191.54
P40121	Macrophage-capping protein	CAPG	13	46.6	38.498	189.92
P09972	Fructose-bisphosphate aldolase C	ALDOC	11	46.2	39.455	189.7
P00338	L-lactate dehydrogenase A chain	LDHA	14	50.6	36.688	189.55
P02042	Hemoglobin subunit delta	HBD	3	91.8	16.055	186.46
P50395	Rab GDP dissociation inhibitor beta	GDI2	14	46.7	50.663	185.71
P80723	Brain acid soluble protein 1	BASP1	11	78.4	22.693	182.84
Q15149	Plectin	PLEC	47	10.5	531.78	182.72
P29373	Cellular retinoic acid-binding protein 2	CRABP2	10	66.7	15.693	180.18
Q96HC4	PDZ and LIM domain protein 5	PDLIM5	5	11.4	63.944	179.42
P16401	Histone H1.5	HIST1H1B	6	27.9	22.58	179.31
P35908	Keratin, type II cytoskeletal 2 epidermal	KRT2	24	63.1	65.432	177.95
Q60FE5	Filamin-A	FLNA	44	28.2	278.22	177.34
P31151	Protein S100-A7	S100A7	9	58.4	11.471	175.79
P00747	Plasminogen	PLG	16	27.2	90.568	175.22
P52907	F-actin-capping protein subunit alpha-1	CAPZA1	8	41.6	32.922	175.13
P52209	6-phosphogluconate dehydrogenase, decarboxylating	PGD	21	49.3	53.139	174.66
P51149	Ras-related protein Rab-7a	RAB7A	13	66.7	23.489	174
P61019	Ras-related protein Rab-2A	RAB2A	14	71.7	23.545	173.48
Q9NZT1	Calmodulin-like protein 5	CALML5	15	94.5	15.892	172.74
P02765	Alpha-2-HS-glycoprotein	AHSG	10	46.3	39.324	170.27
P50995	Annexin A11	ANXA11	19	37.2	54.389	169.99
P10153	Non-secretory ribonuclease	RNASE2	8	23	18.354	169.97
Q92876	Kallikrein-6	KLK6	8	42.6	26.855	168.79
P60174	Triosephosphate isomerase	TPI1	17	71	30.791	161.23
P00390	Glutathione reductase, mitochondrial	GSR	10	36	56.256	161.06
P37802	Transgelin-2	TAGLN2	14	69.3	22.391	157.6
E7EQR4	Ezrin	EZR	17	41.6	69.371	156.89
P06310	Immunoglobulin kappa variable 2-30	IGKV2-30	3	41.7	13.185	156.85
J3KMY5	NPC intracellular cholesterol transporter 2	NPC2	6	43.9	16.23	155.67
P11215	Integrin alpha-M	ITGAM	23	24.2	127.18	155.6
P36952	Serpin B5	SERPINB5	16	55.5	42.1	154.93
A0A1B0GW44	Cathepsin D	CTSD	17	52.3	43.688	154.76
P04196	Histidine-rich glycoprotein	HRG	12	23.6	59.578	153.81
H0Y7N6	Actin-binding LIM protein 1	ABLIM1	2	9.9	19.642	153.73
P46976	Glycogenin-1	GYG1	11	27.4	39.383	152.47
P02766	Transthyretin	TTR	10	73.5	15.887	151.92
P16403	Histone H1.2	HIST1H1C	3	31	21.364	151.75
B3EWG6	Protein FAM25G	FAM25G	8	77.5	9.3195	151.11
D3DSM0	Integrin beta	ITGB2	1	28.8	78.354	150.94
P04433	Immunoglobulin kappa variable 3-11	IGKV3D-11	4	58.3	12.575	150.26
P48637	Glutathione synthetase	GSS	16	44.9	52.384	148.77
Q9UHL4	Dipeptidyl peptidase 2	DPP7	10	26.6	54.341	148.56
A0A0C4DGQ5	Calpain small subunit 1	CAPNS1	9	55.3	33.786	147.82
P67936	Tropomyosin alpha-4 chain	TPM4	5	56.9	28.521	147.16
P35326	Small proline-rich protein 2A	SPRR2A	1	90.3	7.9653	146.58
P01011	Alpha-1-antichymotrypsin	SERPINA3	15	36.9	47.65	144.45
H0Y4U4	Glycodelin	PAEP	5	44.3	14.952	143.35
P48594	Serpin B4	SERPINB4	5	54.9	44.853	143.34
P36222	Chitinase-3-like protein 1	CHI3L1	17	62.4	42.625	143.31
A0A0C4DH38	Immunoglobulin heavy variable 5-51	IGHV5-51	3	51.3	12.674	141.05
P35221	Catenin alpha-1	CTNNA1	15	24.5	100.07	140.83
P12830	Cadherin-1	CDH1	9	13.2	97.455	140.78
P43652	Afamin	AFM	12	23.7	69.068	139.22
P06737	Glycogen phosphorylase, liver form	PYGL	18	25.5	97.147	139.02
P01034	Cystatin-C	CST3	7	56.8	15.799	138.93
Q14019	Coactosin-like protein	COTL1	7	59.9	15.945	138.31
P02750	Leucine-rich alpha-2-glycoprotein	LRG1	9	30.3	38.177	138.08
P05787	Keratin, type II cytoskeletal 8	KRT8	13	41.6	53.704	137.99
P62263	40S ribosomal protein S14	RPS14	4	11.3	16.273	137.75
Q9H299	SH3 domain-binding glutamic acid-rich-like protein 3	SH3BGRL3	5	67.7	10.438	136.67
A0A0C4DH31	Immunoglobulin heavy variable 1-18	IGHV1-18	3	58.1	12.82	135.62
P12814	Alpha-actinin-1	ACTN1	15	42.6	103.06	135.06
O43240	Kallikrein-10	KLK10	8	34.1	30.17	134.72
R4GN98	Protein S100	S100A6	8	60	9.681	134.11
B1AHL2	Fibulin-1	FBLN1	4	21.6	78.329	133.07
P01700	Immunoglobulin lambda variable 1-47	IGLV1-47	2	49.6	12.283	133.04
Q14CN2	Calcium-activated chloride channel regulator 4	CLCA4	17	21.4	101.28	131.96
P22528	Cornifin-B	SPRR1B	4	94.4	9.8875	130.4
P01782	Immunoglobulin heavy variable 3-9	IGHV3-9	1	56.8	12.945	130.12
U3KQK0	Histone H2B	HIST1H2BN	5	30.7	18.804	129.14
P62805	Histone H4	HIST1H4A	9	62.1	11.367	128.65
P31146	Coronin-1A	CORO1A	16	31.2	51.026	126.04
P08133	Annexin A6	ANXA6	14	27	75.872	125.46
A0A0J9YWL0	Beta/gamma crystallin domain-containing protein 1	CRYBG1	12	8.5	231.71	125.29
P01780	Immunoglobulin heavy variable 3-7	IGHV3-7	3	41	12.943	123.03
P15814	Immunoglobulin lambda-like polypeptide 1	IGLL1	2	9.4	22.963	122.51
P51884	Lumican	LUM	10	32.5	38.429	121.4
B7ZKJ8	Inter-alpha-trypsin inhibitor heavy chain H4	ITIH4	18	29.4	103.88	119.18
O60911	Cathepsin L2	CTSV	12	56.9	37.329	118.84
P05089	Arginase-1	ARG1	10	33.2	34.735	118.58
P19012	Keratin, type I cytoskeletal 15	KRT15	9	43.6	49.211	115.02
P01008	Antithrombin-III	SERPINC1	12	28.4	52.602	114.93
O75339	Cartilage intermediate layer protein 1	CILP	17	16.6	132.56	113.96
A0A0B4J231	Immunoglobulin lambda-like polypeptide 5	IGLL5	2	41.9	23.15	113.47
P04004	Vitronectin	VTN	8	19.2	54.305	112.92
Q53FA7	Quinone oxidoreductase PIG3	TP53I3	12	47.3	35.536	110.66
P04432	Immunoglobulin kappa variable 1D-39	IGKV1D-39	1	26.5	12.737	110.46
Q13835	Plakophilin-1	PKP1	20	34.3	82.86	110.34
A6NC48	ADP-ribosyl cyclase/cyclic ADP-ribose hydrolase 2	BST1	8	23.1	37.482	109.9
Q9UKY7	Protein CDV3 homolog	CDV3	2	22.1	27.335	109.46
Q9UJU6	Drebrin-like protein	DBNL	8	26.7	48.207	108.25
E9PB61	THO complex subunit 4	ALYREF	1	4.2	27.557	108.12
P29218	Inositol monophosphatase 1	IMPA1	14	52.7	30.188	107.53
A0A087WVM2	CD177 antigen	CD177	6	22.4	46.381	105.86
Q9BRA2	Thioredoxin domain-containing protein 17	TXNDC17	5	55.3	13.941	104.29
Q32MZ4	Leucine-rich repeat flightless-interacting protein 1	LRRFIP1	4	7.1	89.252	101.4
A8K878	Mesencephalic astrocyte-derived neurotrophic factor	MANF	8	36.8	21.143	100.11
P61158	Actin-related protein 3	ACTR3	11	35.2	47.371	97.953
Q6XPR3	Repetin	RPTN	8	12	90.73	97.562
P05155	Plasma protease C1 inhibitor	SERPING1	10	22.4	55.154	96.955
P07237	Protein disulfide-isomerase	P4HB	20	38.8	57.116	96.423
P03973	Antileukoproteinase	SLPI	7	53	14.326	96.239
Q5RHS7	Protein S100-A2	S100A2	1	28.4	10.97	96.23
P06731	Carcinoembryonic antigen-related cell adhesion molecule 5	CEACAM5	5	11.7	76.794	95.729
B1AKG0	Complement factor H-related protein 1	CFHR1	2	35.1	30.858	92.747
Q01546	Keratin, type II cytoskeletal 2 oral	KRT76	5	23	65.84	91.374
Q9BQR3	Serine protease 27	PRSS27	4	15.9	31.939	90.284
O15143	Actin-related protein 2/3 complex subunit 1B	ARPC1B	7	19.6	40.949	89.621
P17174	Aspartate aminotransferase, cytoplasmic	GOT1	16	54.2	46.247	89.594
P01699	Immunoglobulin lambda variable 1-44	IGLV1-44	1	38.5	12.201	89.301
P23528	Cofilin-1	CFL1	9	60.8	18.502	88.783
Q16698	2,4-dienoyl-CoA reductase, mitochondrial	DECR1	7	24.5	36.067	87.218
P05204	Non-histone chromosomal protein HMG-17	HMGN2	4	34.4	9.3926	86.813
A0A075B6S5	Immunoglobulin kappa variable 1-27	IGKV1-27	1	38.5	12.711	86.787
C9JXF9	Insulin-like growth factor-binding protein 1	IGFBP1	6	30.4	27.671	86.293
P00491	Purine nucleoside phosphorylase	PNP	12	56.7	32.118	85.837
Q15843	NEDD8	NEDD8	5	65.4	9.0714	85.671
Q13404	Ubiquitin-conjugating enzyme E2 variant 1	UBE2V1	6	83.7	16.495	85.356
Q5VTE0	Putative elongation factor 1-alpha-like 3	EEF1A1P5	11	26.2	50.184	85.094
A0A075B6K5	Immunoglobulin lambda variable 3-9	IGLV3-9	2	23.5	12.332	84.814
G3XAM2	Complement factor I	CFI	16	34.9	65.059	83.699
P15104	Glutamine synthetase	GLUL	11	35.9	42.064	83.558
P02760	Protein AMBP	AMBP	12	42	38.999	83.265
B8ZZQ6	Prothymosin alpha	PTMA	2	26.2	11.758	83.076
P50552	Vasodilator-stimulated phosphoprotein	VASP	8	27.6	39.829	82.484
P16870	Carboxypeptidase E	CPE	8	26.7	53.15	81.796
P01594	Immunoglobulin kappa variable 1-33	IGKV1-33	2	34.2	12.848	81.725
Q14210	Lymphocyte antigen 6D	LY6D	3	37.5	13.286	81.657
H7BXD5	Grancalcin	GCA	9	53	22.109	81.247
Q5H9A7	Metalloproteinase inhibitor 1	TIMP1	8	80.4	16.057	80.619
A0A087WUL2	Proteasome subunit beta type-3	PSMB3	3	28.3	16.161	79.617
E9PNW4	CD59 glycoprotein	CD59	7	33.3	11.985	79.344
P01591	Immunoglobulin J chain	JCHAIN	6	41.5	18.098	78.054
P33241	Lymphocyte-specific protein 1	LSP1	10	40.1	37.191	77.44
P55957	BH3-interacting domain death agonist	BID	4	36.4	21.994	77.314
M0R0H5	Urokinase plasminogen activator surface receptor	PLAUR	4	51.3	17.053	76.545
Q5VY30	Retinol-binding protein	RBP4	8	68.3	22.974	76.516
A0A0C4DH68	Immunoglobulin kappa variable 2-24	IGKV2-24	2	16.7	13.079	76.112
A0A0C4DH35	Immunoglobulin heavy variable 3-35 (non-functional)	IGHV3-35	1	9.4	12.81	75.986
P25786	Proteasome subunit alpha type-1	PSMA1	13	67.3	29.555	75.971
V9GYG9	Apolipoprotein A-II	APOA2	6	48.4	10.649	74.893
Q16777	Histone H2A type 2-C	HIST2H2AC	1	58.1	13.988	74.85
O43866	CD5 antigen-like	CD5L	9	46.1	38.087	74.089
E9PQD6	Serum amyloid A protein	SAA1	1	27.9	13.546	73.871
P49862	Kallikrein-7	KLK7	5	38.7	27.524	73.44
P62328	Thymosin beta-4	TMSB4X	6	86.4	5.0526	72.277
A0A0G2JNJ5	Mucin-4	MUC4	10	13.9	127.25	71.906
P55072	Transitional endoplasmic reticulum ATPase	VCP	7	11.8	89.321	71.626
Q9UM07	Protein-arginine deiminase type-4	PADI4	10	24.3	74.078	70.32
P18669	Phosphoglycerate mutase 1	PGAM1	8	48.8	28.804	70.247
P53634	Dipeptidyl peptidase 1	CTSC	11	25.1	51.853	70.031
O00299	Chloride intracellular channel protein 1	CLIC1	12	58.9	26.922	69.828
P19652	Alpha-1-acid glycoprotein 2	ORM2	5	34.3	23.602	68.953
P47929	Galectin-7	LGALS7	6	59.6	15.075	68.776
J3KRE2	Rho GDP-dissociation inhibitor 1	ARHGDIA	5	53.5	14.814	68.576
P01036	Cystatin-S	CST4	2	42.6	16.214	68.408
P22314	Ubiquitin-like modifier-activating enzyme 1	UBA1	11	14.1	117.85	68.347
Q92820	Gamma-glutamyl hydrolase	GGH	5	16.4	35.964	67.891
H3BLV0	Complement decay-accelerating factor	CD55	10	41.4	35.695	67.151
G3V555	Heterogeneous nuclear ribonucleoproteins C1/C2	HNRNPC	6	33.1	19.178	66.922
P11413	Glucose-6-phosphate 1-dehydrogenase	G6PD	13	24.1	59.256	66.367
P19957	Elafin	PI3	6	38.5	12.269	66.357
P13489	Ribonuclease inhibitor	RNH1	10	38.4	49.973	65.636
Q9NUQ9	Protein FAM49B	FAM49B	8	30.6	36.748	65.46
O60664	Perilipin-3	PLIN3	9	37.8	47.074	65.131
Q15365	Poly(rC)-binding protein 1	PCBP1	6	33.7	37.497	64.572
A6NNI4	Tetraspanin	CD9	2	22	17.764	64.133
D6RHI9	Ribonuclease T2	RNASET2	5	28.5	29.114	64.077
P62424	60S ribosomal protein L7a	RPL7A	2	20.7	29.995	63.448
P09467	Fructose-1,6-bisphosphatase 1	FBP1	10	42.3	36.842	63.375
P13797	Plastin-3	PLS3	10	34	70.81	63.367
Q9BW04	Specifically androgen-regulated gene protein	SARG	12	27	63.964	61.6
O00515	Ladinin-1	LAD1	13	26.9	57.13	60.901
P20742	Pregnancy zone protein	PZP	13	16.7	163.86	60.766
P20073	Annexin A7	ANXA7	9	22.1	52.739	60.669
Q8WXI7	Mucin-16	MUC16	18	2.4	1519.2	60.131
Q6ZVX7	F-box only protein 50	NCCRP1	4	25.5	30.847	60.079
A6NFX8	ADP-sugar pyrophosphatase	NUDT5	6	31	25.895	60.064
P19827	Inter-alpha-trypsin inhibitor heavy chain H1	ITIH1	11	17	101.39	59.994
Q96HE7	ERO1-like protein alpha	ERO1A	11	29.7	54.392	59.716
Q8WUM4	Programmed cell death 6-interacting protein	PDCD6IP	11	13.4	96.022	58.507
Q5VT79	Annexin A8-like protein 1	ANXA8L1	7	23.9	36.879	57.697
Q14134	Tripartite motif-containing protein 29	TRIM29	7	18.4	65.834	57.448
F8W1R7	Myosin light polypeptide 6	MYL6	7	50.3	16.29	57.017
A0A024RA52	Proteasome subunit alpha type	PSMA2	6	36.3	25.898	55.681
P52566	Rho GDP-dissociation inhibitor 2	ARHGDIB	10	54.2	22.988	55.563
A0A0A0MSI0	Peroxiredoxin-1	PRDX1	9	40.9	18.976	55.14
P33176	Kinesin-1 heavy chain	KIF5B	3	3.8	109.68	55.136
P47914	60S ribosomal protein L29	RPL29	2	10.1	17.752	54.967
P04114	Apolipoprotein B-100	APOB	25	7	515.6	54.631
P17931	Galectin-3	LGALS3	4	17.2	26.152	54.585
B4DUC8	S-methyl-5-thioadenosine phosphorylase	MTAP	9	44.3	33.186	54.56
P01877	Immunoglobulin heavy constant alpha 2	IGHA2	5	67.1	36.591	54.32
F5H2D0	Complement C1r subcomponent	C1R	4	10.4	76.613	54.311
O75368	SH3 domain-binding glutamic acid-rich-like protein	SH3BGRL	5	69.3	12.774	54.297
Q9UIV8	Serpin B13	SERPINB13	1	65.2	44.276	53.403
P20700	Lamin-B1	LMNB1	11	24.1	66.408	52.83
P01743	Immunoglobulin heavy variable 1-46	IGHV1-46	1	22.2	12.933	52.542
G3V5Z7	Proteasome subunit alpha type	PSMA6	10	41.3	28.147	52.485
Q9NQC3	Reticulon-4	RTN4	3	4.3	129.93	52.389
Q32Q12	Nucleoside diphosphate kinase	NME1-NME2	10	54.5	32.642	51.958
Q6XQN6	Nicotinate phosphoribosyltransferase	NAPRT	14	43.7	57.578	51.854
Q99536	Synaptic vesicle membrane protein VAT-1 homolog	VAT1	5	13.5	41.92	51.839
A0A087X0Q4	Immunoglobulin kappa variable 2-40	IGKV2-40	3	56.7	11.434	51.612
A0A1W2PQB1	Fc of IgG low affinity IIIa receptor isoform 1	FCGR3A	4	15.5	32.69	51.584
I3L276	Heme oxygenase 2	HMOX2	1	14.5	12.647	51.572
Q9UGM3	Deleted in malignant brain tumors 1 protein	DMBT1	4	19.2	260.73	51.098
P20618	Proteasome subunit beta type-1	PSMB1	6	30.3	26.489	50.95
Q9UBR2	Cathepsin Z	CTSZ	5	22.4	33.868	50.891
P56537	Eukaryotic translation initiation factor 6	EIF6	5	37.1	26.599	50.86
P15328	Folate receptor alpha	FOLR1	3	18.3	29.819	50.853
H0YD13	CD44 antigen	CD44	3	15	22.683	50.776
O95817	BAG family molecular chaperone regulator 3	BAG3	8	18.4	61.594	50.733
P59666	Neutrophil defensin 3	DEFA3	3	20.2	10.245	49.914
P14384	Carboxypeptidase M	CPM	7	19.4	50.513	49.699
D6RF44	Heterogeneous nuclear ribonucleoprotein D0	HNRNPD	3	29.7	12.553	49.591
Q15056	Eukaryotic translation initiation factor 4H	EIF4H	4	22.6	27.385	49.386
Q9H0W9	Ester hydrolase C11orf54	C11orf54	10	28.6	35.117	48.83
P07686	Beta-hexosaminidase subunit beta	HEXB	8	18.9	63.111	48.778
A0A087WXL1	Folate receptor gamma	FOLR3	9	40	27.884	48.768
E9PR44	Alpha-crystallin B chain	CRYAB	6	41.4	20.03	48.567
P31948	Stress-induced-phosphoprotein 1	STIP1	15	27.6	62.639	48.466
Q9UGL9	Cysteine-rich C-terminal protein 1	CRCT1	2	39.4	9.7358	48.343
O43490	Prominin-1	PROM1	8	15	97.201	48.323
Q13442	28 kDa heat- and acid-stable phosphoprotein	PDAP1	5	37.6	20.63	48.297
P68363	Tubulin alpha-1B chain	TUBA1B	4	41.7	50.151	48.164
P10253	Lysosomal alpha-glucosidase	GAA	9	14.5	105.32	47.952
C9JGI3	Thymidine phosphorylase	TYMP	8	24.7	46.087	47.947
B1AK87	Capping protein (Actin filament) muscle Z-line, beta, isoform CRA_a	CAPZB	11	56.9	29.295	47.847
F8VZY9	Keratin, type I cytoskeletal 18	KRT18	10	26.3	43.774	47.15
P30101	Protein disulfide-isomerase A3	PDIA3	6	19.4	56.782	46.757
P09497	Clathrin light chain B	CLTB	6	20.5	25.19	46.516
P23142	Fibulin-1	FBLN1	3	22.8	77.213	46.292
P00492	Hypoxanthine-guanine phosphoribosyltransferase	HPRT1	9	55.5	24.579	46.093
P01599	Immunoglobulin kappa variable 1-17	IGKV1-17	2	13.7	12.778	45.945
P12273	Prolactin-inducible protein	PIP	6	45.9	16.572	45.877
H7C3P4	N-acetylglucosamine-6-sulfatase	GNS	8	19.6	56.374	45.869
P30044	Peroxiredoxin-5, mitochondrial	PRDX5	7	47.2	22.086	45.086
E9PLK3	Aminopeptidase	NPEPPS	9	11.3	102.99	45.078
E7EVA0	Microtubule-associated protein	MAP4	8	4.7	245.44	44.976
P07602	Prosaposin	PSAP	12	24	58.112	44.565
Q9C0C2	182 kDa tankyrase-1-binding protein	TNKS1BP1	9	7.2	181.79	44.51
A0A286YF22	D-3-phosphoglycerate dehydrogenase	PHGDH	5	12.9	55.938	44.471
A0A140TA77	Receptor-type tyrosine-protein phosphatase C	PTPRC	5	10.7	51.181	44.404
P13639	Elongation factor 2	EEF2	13	20.7	95.337	44.073
P46940	Ras GTPase-activating-like protein IQGAP1	IQGAP1	16	13	189.25	43.791
A1A5D9	BICD family-like cargo adapter 2	BICDL2	6	15.2	56.833	43.779
P58062	Serine protease inhibitor Kazal-type 7	SPINK7	2	20	9.2317	43.075
Q9P2E9	Ribosome-binding protein 1	RRBP1	9	8.3	152.45	42.912
Q8WW12	PEST proteolytic signal-containing nuclear protein	PCNP	2	14	18.925	42.862
O14745	Na(+)/H(+) exchange regulatory cofactor NHE-RF1	SLC9A3R1	6	23.7	38.868	42.84
P62906	60S ribosomal protein L10a	RPL10A	3	17.1	24.831	42.345
A0A0C4DH25	Immunoglobulin kappa variable 3D-20	IGKV3D-20	1	27.6	12.515	42.169
P06312	Immunoglobulin kappa variable 4-1	IGKV4-1	3	24.8	13.38	41.994
P61956	Small ubiquitin-related modifier 2	SUMO2	2	27.4	10.871	41.924
A0A075B7B8	Immunoglobulin heavy variable 3/OR16-12 (non-functional)	IGHV3OR16-12	1	18.8	12.874	40.882
O00592	Podocalyxin	PODXL	2	4.5	58.635	40.872
P04839	Cytochrome b-245 heavy chain	CYBB	4	8.9	65.335	40.459
I3L1P8	Mitochondrial 2-oxoglutarate/malate carrier protein	SLC25A11	1	5.4	32.182	40.373
P10412	Histone H1.4	HIST1H1E	3	30.1	21.865	39.937
H3BVD9	Kunitz-type protease inhibitor 1	SPINT1	10	22.9	52.373	39.898
O43653	Prostate stem cell antigen	PSCA	2	22.8	12.912	39.782
A0A075B7D0	Immunoglobulin heavy variable 1/OR15-1 (non-functional)	IGHV1OR15-1	1	10.3	13.012	39.699
Q96FQ6	Protein S100-A16	S100A16	6	65	11.801	39.654
K7EMV3	Histone H3	H3F3B	2	19.6	10.334	39.549
P25788	Proteasome subunit alpha type-3	PSMA3	9	45.9	28.433	39.021
P15144	Aminopeptidase N	ANPEP	14	17.6	109.54	38.877
P54652	Heat shock-related 70 kDa protein 2	HSPA2	4	20.3	70.02	38.677
F8WJN3	Cleavage and polyadenylation specificity factor subunit 6	CPSF6	3	11.5	52.269	38.114
P04899	Guanine nucleotide-binding protein G(i) subunit alpha-2	GNAI2	5	25.9	40.45	37.538
P09429	High mobility group protein B1	HMGB1	4	30.2	24.893	37.383
P28070	Proteasome subunit beta type-4	PSMB4	8	50.4	29.204	37.142
P26373	60S ribosomal protein L13	RPL13	3	15.2	24.261	37.133
P52790	Hexokinase-3	HK3	9	13.2	99.024	36.787
P78417	Glutathione S-transferase omega-1	GSTO1	7	28.6	27.566	36.676
B8A4K4	Cysteine-rich tail protein 1	CYSRT1	2	19.6	19.663	36.565
Q6YHK3	CD109 antigen	CD109	7	7.4	161.69	36.332
P63313	Thymosin beta-10	TMSB10	5	81.8	5.0256	36.176
P13671	Complement component C6	C6	7	10.7	104.79	35.506
H3BS10	Beta-hexosaminidase	HEXA	8	21.2	58.44	35.453
Q9ULC6	Protein-arginine deiminase type-1	PADI1	7	17.9	74.665	35.437
A0A087WXM6	60S ribosomal protein L17	RPL17	2	14.2	19.586	35.379
O75882	Attractin	ATRN	7	7.1	158.54	34.986
P18054	Arachidonate 12-lipoxygenase, 12S-type	ALOX12	3	10.9	75.693	34.911
X6RGJ2	Heterochromatin protein 1-binding protein 3	HP1BP3	3	11.3	36.514	34.874
F8WCF6	Actin-related protein 2/3 complex subunit 4	ARPC4-TTLL3	6	38.1	21.058	34.655
P07900	Heat shock protein HSP 90-alpha	HSP90AA1	7	17.6	84.659	34.589
P07360	Complement component C8 gamma chain	C8G	5	29.7	22.277	34.443
P68032	Actin, alpha cardiac muscle 1	ACTC1	4	44.8	42.019	34.44
A0A087WYS1	UTP--glucose-1-phosphate uridylyltransferase	UGP2	7	25.2	56.967	34.334
A0A087X0D5	Pro-cathepsin H	CTSH	8	28.5	36.269	34.266
Q15181	Inorganic pyrophosphatase	PPA1	8	27.3	32.66	34.243
P30041	Peroxiredoxin-6	PRDX6	11	51.8	25.035	34.217
E5RJY1	Protein NDRG1	NDRG1	2	37.9	10.979	33.811
A0A087WYR3	Tumor protein D54	TPD52L2	5	32	23.764	33.375
P09960	Leukotriene A-4 hydrolase	LTA4H	13	25.4	69.284	33.313
A0A0A0MS15	Immunoglobulin heavy variable 3-49	IGHV3-49	3	30.3	13.056	33.188
Q96L46	Calpain small subunit 2	CAPNS2	6	32.7	27.66	32.948
Q8WUF5	RelA-associated inhibitor	PPP1R13L	6	8.8	89.09	32.92
A0A087X271	Calponin	CNN2	5	39.1	19.757	32.782
Q99497	Protein/nucleic acid deglycase DJ-1	PARK7	9	60.3	19.891	32.693
P08238	Heat shock protein HSP 90-beta	HSP90AB1	5	14.4	83.263	32.505
E9PMS6	LIM domain only protein 7	LMO7	2	13.6	145.42	32.236
P31947	14-3-3 protein sigma	SFN	7	38.3	27.774	32.233
B7Z5J4	Carboxypeptidase A4	CPA4	9	33.4	35.634	32.064
Q13231	Chitotriosidase-1	CHIT1	9	30.9	51.681	31.919
O60218	Aldo-keto reductase family 1 member B10	AKR1B10	5	16.8	36.019	31.872
Q5T985	Inter-alpha-trypsin inhibitor heavy chain H2	ITIH2	10	14.5	105.21	31.511
A0A087WVJ0	Mucin-1	MUC1	4	21.9	25.565	31.337
Q9Y5Z4	Heme-binding protein 2	HEBP2	10	53.7	22.875	31.305
H3BM42	Golgi apparatus protein 1	GLG1	2	3.7	79.317	30.95
Q5T0Z8	Uncharacterized protein C6orf132	C6orf132	9	9.8	124.03	30.85
K7ERG9	Complement factor D	CFD	5	34.2	27.862	30.686
H0YFA4	Cysteine-rich protein 2	CRIP2	1	8.3	20.6	30.468
P58546	Myotrophin	MTPN	3	39	12.895	30.313
A0A087WUZ3	Spectrin beta chain	SPTBN1	10	5.8	274.83	30.25
P41218	Myeloid cell nuclear differentiation antigen	MNDA	10	27	45.836	30.245
Q8IVF2	Protein AHNAK2	AHNAK2	9	6.8	616.62	30.121
G3V3M6	DNA-(apurinic or apyrimidinic site) lyase	APEX1	5	26.2	29.19	29.8
Q15828	Cystatin-M	CST6	5	55	16.511	29.584
B1AJQ6	Syntaxin-12	STX12	4	25.1	24.576	29.267
P06727	Apolipoprotein A-IV	APOA4	9	24	45.398	29.183
O94760	N(G),N(G)-dimethylarginine dimethylaminohydrolase 1	DDAH1	1	4.2	31.121	29.179
P22914	Beta-crystallin S	CRYGS	9	72.5	21.007	29.052
Q07654	Trefoil factor 3	TFF3	6	40.4	10.181	28.992
F8W6I7	Heterogeneous nuclear ribonucleoprotein A1	HNRNPA1	5	24.8	33.155	28.974
P27918	Properdin	CFP	5	14.5	51.276	28.97
A2A2D0	Stathmin	STMN1	3	38.8	9.7931	27.927
P27824	Calnexin	CANX	5	7.4	67.567	27.705
O00560	Syntenin-1	SDCBP	5	36.9	32.444	27.688
P05120	Plasminogen activator inhibitor 2	SERPINB2	5	34.7	46.596	27.566
P30520	Adenylosuccinate synthetase isozyme 2	ADSS	2	7.7	50.097	27.487
P25789	Proteasome subunit alpha type-4	PSMA4	7	28.4	29.483	27.386
P15153	Ras-related C3 botulinum toxin substrate 2	RAC2	1	23.4	21.429	27.088
H0YMF4	60S ribosomal protein L28	RPL28	2	16.1	12.39	26.97
Q01459	Di-N-acetylchitobiase	CTBS	6	22.1	43.759	26.673
Q8TE68	Epidermal growth factor receptor kinase substrate 8-like protein 1	EPS8L1	5	8.4	80.25	26.661
A0A0D9SF54	Spectrin alpha chain, non-erythrocytic 1	SPTAN1	10	4.2	282.83	26.523
Q9Y624	Junctional adhesion molecule A	F11R	4	14.4	32.583	26.37
P13727	Bone marrow proteoglycan	PRG2	4	19.4	25.205	26.333
P07195	L-lactate dehydrogenase B chain	LDHB	9	37.1	36.638	26.247
X6RFL8	Ras-related protein Rab-14	RAB14	7	45.3	20.409	26.002
H3BU16	Jupiter microtubule-associated homolog 2	JPT2	6	37.7	17.603	25.715
P51858	Hepatoma-derived growth factor	HDGF	5	20	26.788	25.563
A0A075B6I0	Immunoglobulin lambda variable 8-61	IGLV8-61	2	13.1	12.814	25.534
Q06323	Proteasome activator complex subunit 1	PSME1	7	30.9	28.723	25.443
Q9H6S3	Epidermal growth factor receptor kinase substrate 8-like protein 2	EPS8L2	5	9.7	80.62	25.359
Q9UBH0	Interleukin-36 receptor antagonist protein	IL36RN	2	27.1	16.962	25.106
P23381	Tryptophan--tRNA ligase, cytoplasmic	WARS	6	18.3	53.165	25.045
O00151	PDZ and LIM domain protein 1	PDLIM1	7	31.6	36.071	24.857
Q9UJC5	SH3 domain-binding glutamic acid-rich-like protein 2	SH3BGRL2	2	25.2	12.326	24.852
P43490	Nicotinamide phosphoribosyltransferase	NAMPT	8	17.7	55.52	24.771
P10643	Complement component C7	C7	8	12	93.517	24.77
P40222	Alpha-taxilin	TXLNA	2	6.8	61.89	24.627
P30050	60S ribosomal protein L12	RPL12	4	28.5	17.818	24.613
Q07065	Cytoskeleton-associated protein 4	CKAP4	4	7.6	66.022	24.559
Q15075	Early endosome antigen 1	EEA1	10	8.6	162.46	24.459
J3KN67	Tropomyosin alpha-3 chain	TPM3	2	48.8	33.222	24.3
Q9HCY8	Protein S100-A14	S100A14	6	74	11.662	24.107
P13716	Delta-aminolevulinic acid dehydratase	ALAD	6	14.2	36.294	24.037
Q15942	Zyxin	ZYX	5	14.7	61.277	23.979
P22234	Multifunctional protein ADE2	PAICS	7	18.4	47.079	23.846
Q96KP4	Cytosolic non-specific dipeptidase	CNDP2	3	9.7	52.878	23.541
P60903	Protein S100-A10	S100A10	4	45.4	11.203	23.511
P26583	High mobility group protein B2	HMGB2	4	21.1	24.033	23.255
K7ELP0	Tropomyosin alpha-4 chain	TPM4	2	18.8	8.023	23.217
O75348	V-type proton ATPase subunit G 1	ATP6V1G1	2	22.9	13.757	23.19
P01601	Immunoglobulin kappa variable 1D-16	IGKV1D-16	1	26.5	12.73	23.17
P25774	Cathepsin S	CTSS	8	27.8	37.495	23.132
O14818	Proteasome subunit alpha type-7	PSMA7	7	39.9	27.887	22.999
P05387	60S acidic ribosomal protein P2	RPLP2	4	31.3	11.665	22.996
E9PIT3	Prothrombin	F2	8	21.4	65.408	22.95
P29966	Myristoylated alanine-rich C-kinase substrate	MARCKS	6	29.2	31.554	22.862
P09758	Tumor-associated calcium signal transducer 2	TACSTD2	1	5	35.709	22.841
P61586	Transforming protein RhoA	RHOA	5	31.6	21.768	22.696
X6RK58	Leucine-rich repeat-containing protein 20	LRRC20	7	49.4	19.533	22.6
H0Y704	Zinc finger protein 185	ZNF185	1	45.1	47.401	22.462
B4E2I7	Protein diaphanous homolog 1	DIAPH1	1	7	22.507	22.306
P42785	Lysosomal Pro-X carboxypeptidase	PRCP	6	16.1	55.799	22.022
A0A0B4J1Y9	Immunoglobulin heavy variable 3-72	IGHV3-72	2	39.5	13.203	21.917
A0A0C4DH34	Immunoglobulin heavy variable 4-28	IGHV4-28	3	26.5	13.124	21.873
Q02878	60S ribosomal protein L6	RPL6	7	18.1	32.728	21.87
P60985	Keratinocyte differentiation-associated protein	KRTDAP	3	27.3	11.05	21.778
F2Z2K0	NSFL1 cofactor p47	NSFL1C	6	31.8	30.22	21.772
D6RF35	Vitamin D-binding protein	GC	2	68.7	53.02	21.383
Q96EK6	Glucosamine 6-phosphate N-acetyltransferase	GNPNAT1	4	30.4	20.749	21.235
I3L397	Eukaryotic translation initiation factor 5A	EIF5A	3	30.8	16.019	21.224
A0A087X1K9	Acyl-protein thioesterase 1	LYPLA1	5	45.2	17.981	21.17
E9PEB5	Far upstream element-binding protein 1	FUBP1	10	17.9	68.903	21.109
A0A0G2JNJ8	Mucin-6	MUC6	3	2.3	257.08	21.002
P23083	Immunoglobulin heavy variable 1-2	IGHV1-2	1	20.5	13.085	20.983
P31997	Carcinoembryonic antigen-related cell adhesion molecule 8	CEACAM8	4	19.2	38.153	20.888
A8MQ02	Afadin	AFDN	6	4.5	201.8	20.847
F5H7R9	Parathymosin	PTMS	1	19.3	6.2542	20.779
A0A0J9YX77	Maltase-glucoamylase, intestinal	MGAM	8	9.4	126.49	20.776
E5RIW3	Tubulin-specific chaperone A	TBCA	5	59.5	10.08	20.636
P14324	Farnesyl pyrophosphate synthase	FDPS	6	16	48.275	20.586
Q9H008	Phospholysine phosphohistidine inorganic pyrophosphate phosphatase	LHPP	3	22.2	29.165	20.498
I3L3H7	Collagen alpha-1(I) chain	COL1A1	1	7.8	16.36	20.383
O15144	Actin-related protein 2/3 complex subunit 2	ARPC2	9	29.7	34.333	20.372
B9A041	Malate dehydrogenase, cytoplasmic	MDH1	5	29	23.038	20.207
F5H7N8	Oxidized low-density lipoprotein receptor 1	OLR1	6	29.9	24.468	19.99
O14773	Tripeptidyl-peptidase 1	TPP1	2	5.7	61.247	19.965
P27797	Calreticulin	CALR	7	23.5	48.141	19.952
O95833	Chloride intracellular channel protein 3	CLIC3	3	14.8	26.648	19.677
E9PGG1	Cytoplasmic dynein 1 intermediate chain 2	DYNC1I2	4	25.5	12.328	19.632
K7EJ46	Small integral membrane protein 22	SMIM22	1	12.6	14.57	19.435
P20340	Ras-related protein Rab-6A	RAB6A	3	22.1	23.593	19.387
O43516	WAS/WASL-interacting protein family member 1	WIPF1	4	15.9	51.258	19.32
P01701	Immunoglobulin lambda variable 1-51	IGLV1-51	4	38.5	12.249	19.281
P52758	2-iminobutanoate/2-iminopropanoate deaminase	RIDA	4	40.9	14.494	19.274
P07919	Cytochrome b-c1 complex subunit 6, mitochondrial	UQCRH	1	19.8	10.739	19.219
H0YN26	Acidic leucine-rich nuclear phosphoprotein 32 family member A	ANP32A	3	25.4	19.997	19.182
Q00688	Peptidyl-prolyl cis-trans isomerase FKBP3	FKBP3	3	15.6	25.177	19.148
P28066	Proteasome subunit alpha type-5	PSMA5	7	42.3	26.411	18.967
Q8N4F0	BPI fold-containing family B member 2	BPIFB2	6	19	49.172	18.927
P16402	Histone H1.3	HIST1H1D	2	29.4	22.35	18.916
P19021	Peptidyl-glycine alpha-amidating monooxygenase	PAM	5	7.8	108.33	18.682
X5D2R7	Proteasome subunit beta type	PSM8	3	13.4	30.354	18.53
H3BRU6	Poly(rC)-binding protein 2	PCBP2	2	19.3	31.6	18.364
X6R5C5	Carboxypeptidase	CTSA	6	19.8	54.255	18.257
A0A0A6YYA0	Protein TMED7-TICAM2	TMED7-TICAM2	3	23.9	21.233	18.207
O95867	Lymphocyte antigen 6 complex locus protein G6c	LY6G6C	2	19.2	13.821	18.111
P22626	Heterogeneous nuclear ribonucleoproteins A2/B1	HNRNPA2B1	4	20.4	37.429	18.089
O60869	Endothelial differentiation-related factor 1	EDF1	4	29.7	16.368	18.012
Q6EMK4	Vasorin	VASN	3	6.1	71.712	17.992
P07305	Histone H1.0	H1F0	5	27.3	20.863	17.739
J3QRS3	Myosin regulatory light chain 12A	MYL12A	5	34.5	20.457	17.591
A2NJV5	Immunoglobulin kappa variable 2-29	IGKV2-29	2	24.2	13.085	17.578
Q13561	Dynactin subunit 2	DCTN2	6	17.7	44.23	17.573
Q9BTU6	Phosphatidylinositol 4-kinase type 2-alpha	PI4K2A	1	6.9	54.022	17.332
V9GYZ0	HCG39342, isoform CRA_b	PANK2	1	12.7	17.217	17.199
E7EVW7	Hematopoietic lineage cell-specific protein	HCLS1	6	15.4	49.704	17.139
P06748	Nucleophosmin	NPM1	5	18	32.575	17.138
Q9BUH6	Protein PAXX	PAXX	4	24.5	21.639	17.003
A0A0U1RRM4	Polypyrimidine tract-binding protein 1	PTBP1	3	8.5	62.463	16.966
P26447	Protein S100-A4	S100A4	5	36.6	11.728	16.864
P01703	Immunoglobulin lambda variable 1-40	IGLV1-40	2	39	12.301	16.857
P62834	Ras-related protein Rap-1A	RAP1A	4	21.7	20.987	16.795
B1AHC9	X-ray repair cross-complementing protein 6	XRCC6	2	3.8	64.283	16.765
Q15084	Protein disulfide-isomerase A6	PDIA6	6	15.7	48.121	16.696
A0A075B6S9	Immunoglobulin kappa variable 1-37 (non-functional)	IGKV1-37	1	13.7	12.688	16.53
H7C1R1	Zinc finger protein 185	ZNF185	1	35.1	19.12	16.385
E7EMN6	Protein phosphatase inhibitor 2	PPP1R2	5	34.1	19.245	16.329
A0A0B4J1X8	Immunoglobulin heavy variable 3-43	IGHV3-43	3	58.5	13.077	16.31
Q14247	Src substrate cortactin	CTTN	8	12.7	61.585	16.175
Q99584	Protein S100-A13	S100A13	6	78.6	11.471	16.115
O75367	Core histone macro-H2A.1	H2AFY	7	28	39.617	16
P98160	Basement membrane-specific heparan sulfate proteoglycan core protein	HSPG2	7	1.8	468.83	16
Q04695	Keratin, type I cytoskeletal 17	KRT17	5	30.6	48.105	15.941
A0A087WTK0	Receptor-type tyrosine-protein phosphatase eta	PTPRJ	3	3.2	146.07	15.911
A0A087X0S5	Collagen alpha-1(VI) chain	COL6A1	1	1.4	108.34	15.902
Q6ZMP0	Thrombospondin type-1 domain-containing protein 4	THSD4	6	7.3	112.45	15.857
Q9BRP8	Partner of Y14 and mago	PYM1	2	15.7	22.655	15.815
P49189	4-trimethylaminobutyraldehyde dehydrogenase	ALDH9A1	7	18	53.801	15.768
P60866	40S ribosomal protein S20	RPS20	4	31.1	13.373	15.663
P54727	UV excision repair protein RAD23 homolog B	RAD23B	6	16.1	43.171	15.546
Q86T26	Transmembrane protease serine 11B	TMPRSS11B	5	14.7	46.337	15.442
C9JF17	Apolipoprotein D	APOD	4	25.6	24.158	15.373
Q9Y446	Plakophilin-3	PKP3	3	6.1	87.081	15.274
P16035	Metalloproteinase inhibitor 2	TIMP2	3	21.4	24.399	15.256
F5H7V9	Tenascin	TNC	4	2.8	201.14	15.254
H3BMH2	Ras-related protein Rab-11A	RAB11A	5	38.7	17.668	15.249
A0A087X0K1	Calcium-binding protein 39	CAB39	6	14.5	39.452	15.184
Q15113	Procollagen C-endopeptidase enhancer 1	PCOLCE	4	16.5	47.972	15.179
H0YC42	Uncharacterized protein		4	23.4	31.17	15.002
Q9BT09	Protein canopy homolog 3	CNPY3	2	10.4	30.748	14.937
Q8NC51	Plasminogen activator inhibitor 1 RNA-binding protein	SERBP1	4	10.5	44.965	14.913
A0A0C4DH33	Immunoglobulin heavy variable 1-24	IGHV1-24	3	47	12.824	14.769
E7EX73	Eukaryotic translation initiation factor 4 gamma 1	EIF4G1	3	4.5	158.64	14.731
M0QZN2	40S ribosomal protein S5	RPS5	3	31.3	14.763	14.644
P50452	Serpin B8	SERPINB8	3	13.9	42.766	14.632
P41222	Prostaglandin-H2 D-isomerase	PTGDS	4	23.7	21.029	14.583
P84077	ADP-ribosylation factor 1	ARF1	4	35.9	20.697	14.582
A0A087X1J7	Glutathione peroxidase	GPX3	7	30.2	25.402	14.482
P07357	Complement component C8 alpha chain	C8A	3	8.2	65.163	14.456
P36955	Pigment epithelium-derived factor	SERPINF1	5	13.9	46.312	14.304
P04179	Superoxide dismutase [Mn], mitochondrial	SOD2	2	12.6	24.75	14.245
Q92623	Tetratricopeptide repeat protein 9A	TTC9	2	19.8	24.379	14.202
P16152	Carbonyl reductase [NADPH] 1	CBR1	5	23.5	30.375	14.193
P31942	Heterogeneous nuclear ribonucleoprotein H3	HNRNPH3	2	7.8	36.926	14.034
B4DYU0	Sex hormone-binding globulin	SHBG	5	38.7	26.071	13.96
F5GWF6	T-complex protein 1 subunit beta	CCT2	4	12.6	56.806	13.956
K7EMS3	Keratin, type I cytoskeletal 19	KRT19	1	66.3	20.186	13.798
A0A1B0GTP7	Acid ceramidase	ASAH1	8	28.8	32.573	13.727
A0A087WTA5	Translation initiation factor eIF-2B subunit delta	EIF2B4	2	6.3	57.495	13.727
Q96DE0	U8 snoRNA-decapping enzyme	NUDT16	5	38.5	21.273	13.522
P49721	Proteasome subunit beta type-2	PSMB2	4	27.4	22.836	13.39
Q9P0L0	Vesicle-associated membrane protein-associated protein A	VAPA	5	26.1	27.893	13.37
Q9NZD2	Glycolipid transfer protein	GLTP	2	12.4	23.85	13.333
Q14002	Carcinoembryonic antigen-related cell adhesion molecule 7	CEACAM7	2	10.2	29.379	13.331
Q5TD07	Ribosyldihydronicotinamide dehydrogenase [quinone]	NQO2	5	36.3	21.537	13.32
P20930	Filaggrin	FLG	1	0.4	435.16	13.238
F8VSC4	Methionine aminopeptidase 2	METAP2	3	23.6	17.068	13.18
C9JFR7	Cytochrome c	CYCS	3	25.7	11.333	13.134
A0A0A0MQY9	Kallikrein-8	KLK8	4	41.7	14.715	13.112
Q14764	Major vault protein	MVP	6	7.6	99.326	13.067
P19338	Nucleolin	NCL	2	3.2	76.613	12.962
B4DQI4	Protein ABHD14B	ABHD14B	3	19.7	19.756	12.916
Q13177	Serine/threonine-protein kinase PAK 2	PAK2	4	9.2	58.042	12.907
B1AH49	3-mercaptopyruvate sulfurtransferase	MPST	2	12.9	24.982	12.866
Q96RM1	Small proline-rich protein 2F	SPRR2F	2	59.7	7.8052	12.747
Q96B60	5-nucleotidase	NT5E	3	14.4	28.841	12.666
P22532	Small proline-rich protein 2D	SPRR2D	1	90.3	7.9053	12.662
P61978	Heterogeneous nuclear ribonucleoprotein K	HNRNPK	3	8.4	50.976	12.651
P04066	Tissue alpha-L-fucosidase	FUCA1	3	7.3	53.688	12.644
P62873	Guanine nucleotide-binding protein G(I)/G(S)/G(T) subunit beta-1	GNB1	3	12.1	37.377	12.592
P35580	Myosin-10	MYH10	1	4.8	229	12.485
Q13228	Methanethiol oxidase	SELENBP1	4	14.2	52.39	12.424
Q86VR7	V-set and immunoglobulin domain-containing protein 10-like	VSIG10L	5	8.4	91.624	12.402
K7ESJ4	Programmed cell death protein 5	PDCD5	3	46.2	7.4683	12.326
E9PHK0	Tetranectin	CLEC3B	3	31.2	17.794	12.294
O95336	6-phosphogluconolactonase	PGLS	6	36.4	27.547	12.247
F6TLX2	Glyoxalase domain-containing protein 4	GLOD4	4	11	54.719	12.21
C9J9K3	40S ribosomal protein SA	RPSA	5	27.4	29.404	12.208
K7ERI8	Uncharacterized protein		2	27.3	17.852	12.207
P31944	Caspase-14	CASP14	4	16.1	27.679	12.201
E9PKZ0	60S ribosomal protein L8	RPL8	4	22	22.389	12.151
P34059	N-acetylgalactosamine-6-sulfatase	GALNS	5	13	58.025	12.15
Q92575	UBX domain-containing protein 4	UBXN4	2	4.1	56.777	12.13
P0DP09	Immunoglobulin kappa variable 1-13	IGKV1-13	1	13.7	12.569	12.071
H7C1I9	Microtubule-associated serine/threonine-protein kinase 4	MAST4	1	0.5	179.92	12.07
P51572	B-cell receptor-associated protein 31	BCAP31	4	17.9	27.991	12.021
O60234	Glia maturation factor gamma	GMFG	4	40.1	16.801	11.965
P17987	T-complex protein 1 subunit alpha	TCP1	3	6.8	60.343	11.921
O00754	Lysosomal alpha-mannosidase	MAN2B1	4	5.1	113.74	11.86
A0A0B4J1V2	Immunoglobulin heavy variable 2-26	IGHV2-26	2	42	13.182	11.829
G3V1D3	Dipeptidyl peptidase 3	DPP3	4	9.1	84.304	11.823
F8VZG5	Adenylate kinase 2, mitochondrial	AK2	6	50.6	17.499	11.822
M0R0G9	U1 small nuclear ribonucleoprotein A	SNRPA	1	43.7	10.083	11.788
Q9H0E2	Toll-interacting protein	TOLLIP	6	27.4	30.281	11.745
P82979	SAP domain-containing ribonucleoprotein	SARNP	4	22.4	23.671	11.717
P39019	40S ribosomal protein S19	RPS19	5	25.5	16.06	11.666
A0A087WXP0	Azurocidin	AZU1	1	42.7	16.423	11.657
Q5T0I0	Gelsolin	GSN	1	20.8	28.953	11.619
P08185	Corticosteroid-binding globulin	SERPINA6	3	12.1	45.14	11.479
P30043	Flavin reductase (NADPH)	BLVRB	2	18.9	22.119	11.439
J3KN29	26S proteasome non-ATPase regulatory subunit 9	PSMD9	3	15.8	24.553	11.412
P40926	Malate dehydrogenase, mitochondrial	MDH2	6	26.3	35.503	11.409
A0A0A0MR98	NAD kinase	NADK	3	9.9	45.233	11.393
P36578	60S ribosomal protein L4	RPL4	5	14.5	47.697	11.392
A0A087X0X3	Heterogeneous nuclear ribonucleoprotein M	HNRNPM	6	11	77.569	11.305
P19440	Glutathione hydrolase 1 proenzyme	GGT1	3	7.7	61.409	11.282
O75874	Isocitrate dehydrogenase [NADP] cytoplasmic	IDH1	6	16.7	46.659	11.252
A0A0C4DFZ2	Arylsulfatase A	ARSA	3	9.2	53.806	11.144
P02748	Complement component C9	C9	3	7.3	63.173	11.113
Q5SR44	Complement receptor type 1	CR1	3	2.9	223.7	11.105
Q6KB66	Keratin, type II cytoskeletal 80	KRT80	4	14.6	50.525	11.094
P60953	Cell division control protein 42 homolog	CDC42	5	33.5	21.258	11.071
O75083	WD repeat-containing protein 1	WDR1	6	14.2	66.193	11.013
A0A087WY55	Chromosome 6 open reading frame 55, isoform CRA_b	VTA1	2	12.1	31.102	10.934
P61981	14-3-3 protein gamma	YWHAG	2	23.1	28.302	10.922
A0A0B4J1U7	Immunoglobulin heavy variable 6-1	IGHV6-1	4	34.7	13.481	10.859
H7C2T1	Cyclin-dependent kinase inhibitor 1B	CDKN1B	1	22.1	11.94	10.828
P50990	T-complex protein 1 subunit theta	CCT8	5	10.8	59.62	10.825
O60635	Tetraspanin-1	TSPAN1	2	7.5	26.301	10.741
P61026	Ras-related protein Rab-10	RAB10	2	14.5	22.541	10.688
P09382	Galectin-1	LGALS1	3	30.4	14.716	10.647
Q13011	Delta(3,5)-Delta(2,4)-dienoyl-CoA isomerase, mitochondrial	ECH1	5	18	35.816	10.418
P27169	Serum paraoxonase/arylesterase 1	PON1	3	10.1	39.731	10.353
H0YL33	Annexin	ANXA2	2	97.9	16.432	10.339
A0A087X2D0	Serine/arginine-rich splicing factor 3	SRSF3	3	36.8	10.32	10.329
O95994	Anterior gradient protein 2 homolog	AGR2	4	32.6	19.979	10.275
P04003	C4b-binding protein alpha chain	C4BPA	3	7	67.033	10.266
C9JZN1	Guanine nucleotide-binding protein G(I)/G(S)/G(T) subunit beta-2	GNB2	2	19.1	17.032	10.236
G5E972	Lamina-associated polypeptide 2, isoforms beta/gamma	TMPO	4	13.3	46.306	10.21
Q9H1E3	Nuclear ubiquitous casein and cyclin-dependent kinase substrate 1	NUCKS1	4	11.9	27.296	10.209
O60784	Target of Myb protein 1	TOM1	2	10.8	53.818	10.193
P23526	Adenosylhomocysteinase	AHCY	6	10.9	47.716	10.142
A0A087WTP3	Far upstream element-binding protein 2	KHSRP	4	9.7	73.027	10.129
P47755	F-actin-capping protein subunit alpha-2	CAPZA2	2	15	32.949	10.12
P62942	Peptidyl-prolyl cis-trans isomerase FKBP1A	FKBP1A	2	25	11.951	10.098
C9JTK6	Obg-like ATPase 1	OLA1	1	9.5	12.302	10.079
P46778	60S ribosomal protein L21	RPL21	5	23.1	18.565	10.054
P46939	Utrophin	UTRN	3	0.8	394.46	9.9569
O75556	Mammaglobin-B	SCGB2A1	3	40	10.884	9.8758
F8VUA6	60S ribosomal protein L18	RPL18	1	10	14.529	9.7944
Q6ZN66	Guanylate-binding protein 6	GBP6	4	7	72.426	9.7679
P05546	Heparin cofactor 2	SERPIND1	8	15.2	57.07	9.733
O95498	Vascular non-inflammatory molecule 2	VNN2	3	11.3	58.502	9.6814
P28072	Proteasome subunit beta type-6	PSMB6	5	22.6	25.357	9.666
B2ZWH1	Calcyclin-binding protein	CACYBP	1	26	5.8587	9.6648
C9JB56	Rho GTPase-activating protein 25	ARHGAP25	4	12.1	38.15	9.6167
P01814	Immunoglobulin heavy variable 2-70	IGHV2-70	1	47.9	13.26	9.596
B4DT28	Heterogeneous nuclear ribonucleoprotein R	HNRNPR	1	4.3	55.717	9.5665
Q12882	Dihydropyrimidine dehydrogenase [NADP(+)]	DPYD	4	6	111.4	9.5482
P62269	40S ribosomal protein S18	RPS18	4	27	17.718	9.5342
P31946	14-3-3 protein beta/alpha	YWHAB	1	17.9	28.082	9.4964
A0A087WXR6	Copine-3	CPNE3	4	48.9	15.595	9.4839
E9PK01	Elongation factor 1-delta	EEF1D	3	14.2	28.821	9.4546
Q6ZMR5	Transmembrane protease serine 11A	TMPRSS11A	1	9	47.568	9.4493
Q86Y46	Keratin, type II cytoskeletal 73	KRT73	2	13.5	58.923	9.4329
P05543	Thyroxine-binding globulin	SERPINA7	5	11.6	46.324	9.4257
P17066	Heat shock 70 kDa protein 6	HSPA6	1	14	71.027	9.4171
H0YB39	Heterogeneous nuclear ribonucleoprotein H	HNRNPH1	1	15.9	30.383	9.3504
A0A0A0MSN4	Angiotensin-converting enzyme	ACE	3	4.3	142.42	9.2672
A0A087X020	Ribosome maturation protein SBDS	SBDS	4	19.6	28.864	9.2663
A6PVU8	Tuftelin	TUFT1	4	9.3	38.026	9.2606
O15145	Actin-related protein 2/3 complex subunit 3	ARPC3	4	21.3	20.546	9.2302
D6RFM0	Ubiquitin-conjugating enzyme E2 D2	UBE2D2	3	54.1	11.065	9.2096
A0A075B6K4	Immunoglobulin lambda variable 3-10	IGLV3-10	2	27.8	12.441	9.1259
C9J3Q3	Protein FAM107B	FAM107B	4	35.6	12.175	9.0416
I3L404	40S ribosomal protein S2	RPS2	1	7.1	16.565	8.9707
A0A087X208	Agrin	AGRN	5	3.2	202.29	8.925
O15031	Plexin-B2	PLXNB2	3	2	205.12	8.8887
A0A0C4DH36	Immunoglobulin heavy variable 3-38 (non-functional)	IGHV3-38	3	22.4	12.758	8.792
P01602	Immunoglobulin kappa variable 1-5	IGKV1-5	2	22.2	12.781	8.7776
Q04760	Lactoylglutathione lyase	GLO1	5	22.3	20.777	8.7441
Q9UJY1	Heat shock protein beta-8	HSPB8	1	5.6	21.604	8.7436
O15020	Spectrin beta chain, non-erythrocytic 2	SPTBN2	5	2.6	271.32	8.7285
P54578	Ubiquitin carboxyl-terminal hydrolase 14	USP14	2	5.3	56.068	8.7279
B8ZZI4	Coiled-coil domain-containing protein 150	CCDC150	2	2.7	68.837	8.654
P14174	Macrophage migration inhibitory factor	MIF	1	7.8	12.476	8.6353
C9IZG4	Protein CutA	CUTA	2	20.7	14.401	8.6283
P46783	40S ribosomal protein S10	RPS10	3	14.5	18.898	8.6084
E7ENL6	Collagen alpha-3(VI) chain	COL6A3	2	0.8	278.11	8.5961
B0YIW2	Apolipoprotein C-III	APOC3	1	13.7	12.815	8.5959
J3KQ18	D-dopachrome decarboxylase	DDT	3	19.7	14.192	8.5833
A0A087WVI1	PDZ and LIM domain protein 2	PDLIM2	3	14.2	34.767	8.5312
P25398	40S ribosomal protein S12	RPS12	4	40.9	14.515	8.4657
B8ZZL8	10 kDa heat shock protein, mitochondrial	HSPE1	4	38.6	10.689	8.3632
A0A0B4J1U3	Immunoglobulin lambda variable 1-36	IGLV1-36	2	17.9	12.478	8.3125
A0A0U1RQF0	Fatty acid synthase	FASN	3	1.3	273.2	8.2586
A0A087WY61	Nuclear mitotic apparatus protein 1	NUMA1	5	3	236.16	8.2547
P29034	Protein S100-A2	S100A2	1	26.5	11.117	8.2362
P04430	Immunoglobulin kappa variable 1-16	IGKV1-16	1	13.7	12.618	8.1853
P22307	Non-specific lipid-transfer protein	SCP2	2	3.7	58.993	8.0764
A0A087WSY6	Immunoglobulin kappa variable 3D-15	IGKV3D-15	1	32.2	12.534	8.035
Q16543	Hsp90 co-chaperone Cdc37	CDC37	5	17.5	44.468	8.0221
P60981	Destrin	DSTN	3	26.1	18.506	7.969
Q96PD5	N-acetylmuramoyl-L-alanine amidase	PGLYRP2	3	6.1	62.216	7.9586
J3KS31	BUB3-interacting and GLEBS motif-containing protein ZNF207	ZNF207	2	4.1	34.987	7.9579
P08571	Monocyte differentiation antigen CD14	CD14	4	17.9	40.076	7.9002
A0A0A0MRM8	Unconventional myosin-VI	MYO6	2	2.5	145.01	7.8897
P01031	Complement C5	C5	4	3.2	188.3	7.8771
P98198	Phospholipid-transporting ATPase ID	ATP8B2	2	2	137.44	7.8535
J3KTL2	Serine/arginine-rich splicing factor 1	SRSF1	4	11.1	28.329	7.8331
O95969	Secretoglobin family 1D member 2	SCGB1D2	2	22.2	9.925	7.833
Q9NZZ3	Charged multivesicular body protein 5	CHMP5	3	16.9	24.57	7.8113
G3V4P5	Legumain	LGMN	1	17.9	8.7168	7.7894
E9PR22	Kallikrein-12	KLK12	2	18.1	19.376	7.7823
Q6E0U4	Dermokine	DMKN	2	5.9	47.082	7.7781
P16989	Y-box-binding protein 3	YBX3	1	4	40.089	7.7649
E9PPU1	40S ribosomal protein S3	RPS3	4	28.5	17.407	7.7183
P13473	Lysosome-associated membrane glycoprotein 2	LAMP2	3	5.1	44.96	7.6898
Q9GZN8	UPF0687 protein C20orf27	C20orf27	1	8	19.291	7.6622
Q6UXB3	Ly6/PLAUR domain-containing protein 2	LYPD2	1	11.2	13.115	7.6581
Q9ULZ3	Apoptosis-associated speck-like protein containing a CARD	PYCARD	4	20	21.627	7.6568
S4R418	Bridging integrator 2	BIN2	2	3.2	58.913	7.6267
P08236	Beta-glucuronidase	GUSB	5	7.5	74.731	7.6087
P68036	Ubiquitin-conjugating enzyme E2 L3	UBE2L3	2	24.7	17.861	7.5879
F2Z2Y4	Pyridoxal kinase	PDXK	1	6.2	30.638	7.5521
P25685	DnaJ homolog subfamily B member 1	DNAJB1	2	7.9	38.044	7.5478
P05114	Non-histone chromosomal protein HMG-14	HMGN1	2	29	10.659	7.5309
P30048	Thioredoxin-dependent peroxide reductase, mitochondrial	PRDX3	2	10.2	27.692	7.5169
O15511	Actin-related protein 2/3 complex subunit 5	ARPC5	3	21.2	16.32	7.4935
A0A1B0GTY9	Alpha-aminoadipic semialdehyde dehydrogenase	ALDH7A1	3	9	51.853	7.4658
Q9P1F3	Costars family protein ABRACL	ABRACL	3	39.5	9.0564	7.4566
H0Y8X4	2-deoxynucleoside 5-phosphate N-hydrolase 1	DNPH1	2	7.4	25.868	7.4459
P00918	Carbonic anhydrase 2	CA2	2	8.5	29.246	7.4408
Q9Y3D6	Mitochondrial fission 1 protein	FIS1	1	7.2	16.937	7.3925
P61247	40S ribosomal protein S3a	RPS3A	5	15.5	29.945	7.3853
Q9UHA7	Interleukin-36 alpha	IL36A	2	16.5	17.684	7.3271
Q96NY7	Chloride intracellular channel protein 6	CLIC6	2	6.4	73.011	7.2869
E7EQ29	Beta-galactosidase	GLB1	3	7.1	60.482	7.2435
C9JBI3	Phosphoserine phosphatase	PSPH	3	19.8	20.745	7.1898
A0A0B4J1V0	Immunoglobulin heavy variable 3-15	IGHV3-15	3	38.7	12.926	7.1769
H0Y9Y1	Transcription factor BTF3	BTF3	1	22.1	9.3894	7.158
B4DFG0	Protein DEK	DEK	1	8.1	39.5	7.1563
E9PBW4	Hemoglobin subunit gamma-2	HBG2	1	21.2	15.319	7.1141
Q9HAT2	Sialate O-acetylesterase	SIAE	2	5	58.314	7.1089
A0A087X0K9	Tight junction protein ZO-1	TJP1	4	3.7	187.85	7.104
Q16204	Coiled-coil domain-containing protein 6	CCDC6	3	15.8	53.29	7.0653
P46777	60S ribosomal protein L5	RPL5	2	9.1	34.362	7.0461
E7EX40	Rab11 family-interacting protein 1	RAB11FIP1	4	12.4	54.832	7.0188
P12838	Neutrophil defensin 4	DEFA4	1	17.5	10.504	6.9764
Q12889	Oviduct-specific glycoprotein	OVGP1	4	7.8	75.42	6.9134
P35241	Radixin	RDX	3	20.4	68.563	6.9079
Q5QPM0	RNA-binding protein Raly	RALY	2	17.5	18.66	6.8951
A0A0B4J2H0	Immunoglobulin heavy variable 1-69D	IGHV1-69D	2	47.9	12.66	6.8763
P61160	Actin-related protein 2	ACTR2	3	9.4	44.76	6.856
F8WBT4	Ribulose-phosphate 3-epimerase	RPE	1	31.7	6.3293	6.8448
P09488	Glutathione S-transferase Mu 1	GSTM1	3	22.5	25.712	6.8186
P42830	C-X-C motif chemokine 5	CXCL5	3	32.5	11.972	6.8175
Q14974	Importin subunit beta-1	KPNB1	4	5.5	97.169	6.7872
P01764	Immunoglobulin heavy variable 3-23	IGHV3-23	2	57.3	12.582	6.7856
Q9BYE3	Late cornified envelope protein 3D	LCE3D	1	20.7	9.4435	6.7783
Q15642	Cdc42-interacting protein 4	TRIP10	3	9.2	68.351	6.7168
O75635	Serpin B7	SERPINB7	2	5.3	42.904	6.6985
Q9H201	Epsin-3	EPN3	2	2.8	68.221	6.6575
Q9H190	Syntenin-2	SDCBP2	3	14.7	31.593	6.6416
A0A0C4DH52	Constitutive coactivator of PPAR-gamma-like protein 1	FAM120A	1	3.4	54.06	6.631
P30040	Endoplasmic reticulum resident protein 29	ERP29	3	11.1	28.993	6.6088
Q01085	Nucleolysin TIAR	TIAL1	3	10.7	41.59	6.5785
P08118	Beta-microseminoprotein	MSMB	3	17.5	12.865	6.5748
Q9Y2S6	Translation machinery-associated protein 7	TMA7	2	29.7	7.0662	6.5722
A0A087WTT1	Polyadenylate-binding protein	PABPC1	5	8.4	58.535	6.5642
H0YFC6	GTP-binding nuclear protein Ran	RAN	2	28.2	11.568	6.5503
P49773	Histidine triad nucleotide-binding protein 1	HINT1	2	18.3	13.802	6.5497
Q5STZ8	ATP-binding cassette sub-family F member 1	ABCF1	1	6.8	38.318	6.5411
P24071	Immunoglobulin alpha Fc receptor	FCAR	3	15.7	32.265	6.5302
P06576	ATP synthase subunit beta, mitochondrial	ATP5F1B	5	14	56.559	6.5292
P34932	Heat shock 70 kDa protein 4	HSPA4	4	5	94.33	6.4745
P15291	Beta-1,4-galactosyltransferase 1	B4GALT1	1	5	43.92	6.4629
H7BZT7	S-formylglutathione hydrolase	ESD	3	21.7	25.368	6.4228
A0A0D9SFL3	RNA-binding protein EWS	EWSR1	3	8.2	61.414	6.4129
P00748	Coagulation factor XII	F12	3	7.5	67.791	6.3872
C9JXB8	60S ribosomal protein L24	RPL24	2	11.6	14.369	6.3611
C9JQ41	Coiled-coil domain-containing protein 58	CCDC58	3	31.5	15.296	6.3546
H7C1L0	cAMP-dependent protein kinase type II-alpha regulatory subunit	PRKAR2A	1	8.5	22.873	6.3268
G3V1N2	HCG1745306, isoform CRA_a	HBA2	1	69.1	11.948	6.3174
A0A075B6I9	Immunoglobulin lambda variable 7-46	IGLV7-46	1	7.7	12.468	6.3118
A0A0G2JPA8	Alpha-2-antiplasmin	SERPINF2	3	6.3	47.936	6.2957
P36639	7,8-dihydro-8-oxoguanine triphosphatase	NUDT1	1	6.6	22.519	6.2948
Q96TA1	Niban-like protein 1	FAM129B	2	4.2	84.137	6.2944
P13284	Gamma-interferon-inducible lysosomal thiol reductase	IFI30	2	14.8	27.963	6.2695
P26641	Elongation factor 1-gamma	EEF1G	2	8	50.118	6.2063
M0R0E6	Choriogonadotropin subunit beta variant 2	CGB2	2	28.7	13.859	6.1977
F5H1T5	CAP-Gly domain-containing linker protein 1	CLIP1	2	5.4	36.962	6.1927
C9JCE4	C-type lectin domain family 5 member A	CLEC5A	1	15.5	9.7489	6.1757
Q9BYD5	Cornifelin	CNFN	1	19.6	12.376	6.1698
E5RGS4	Prefoldin subunit 1	PFDN1	2	17.9	13.466	6.1693
E7EMZ9	Transforming acidic coiled-coil-containing protein 2	TACC2	2	1.4	296.74	6.1462
H3BQZ9	Adenine phosphoribosyltransferase	APRT	2	23.5	16.616	6.1169
A0A0J9YVU5	Immunoglobulin heavy variable 2-70	IGHV2-70	1	24.4	13.358	6.1053
Q96AG4	Leucine-rich repeat-containing protein 59	LRRC59	2	6.8	34.93	6.0892
Q05315	Galectin-10	CLC	2	20.4	16.453	6.0592
P48163	NADP-dependent malic enzyme	ME1	2	4.4	64.149	6.0503
Q9GZP8	Immortalization up-regulated protein	IMUP	1	25.5	10.897	6.0445
K7ERI9	Apolipoprotein C-I	APOC1	3	26	8.647	6.0001
Q9BRF8	Serine/threonine-protein phosphatase CPPED1	CPPED1	3	11.8	35.548	5.9809
P53004	Biliverdin reductase A	BLVRA	2	7.8	33.428	5.9696
A0A087X253	AP complex subunit beta	AP2B1	5	6.8	101.33	5.8516
H7C3F4	SAFB-like transcription modulator	SLTM	1	2.3	70.491	5.8474
A0A0B4J269	Uncharacterized protein	TUBB3	1	9.5	88.381	5.8372
Q9UMX0	Ubiquilin-1	UBQLN1	2	8.7	62.518	5.8155
Q5HY81	Ubiquitin-like protein 4A	UBL4A	2	15	20.55	5.8065
K7EPI4	Glial fibrillary acidic protein	GFAP	1	10.5	14.037	5.7875
P62701	40S ribosomal protein S4, X isoform	RPS4X	3	8.4	29.597	5.7813
A0A0J9YX35	Immunoglobulin heavy variable 3-64D	IGHV3-64D	2	22.2	12.822	5.7735
F2Z2V0	Copine-1	CPNE1	3	8.6	58.634	5.7729
P01767	Immunoglobulin heavy variable 3-53	IGHV3-53	2	56.9	12.769	5.7673
F5GY55	DNA damage-binding protein 1	DDB1	3	3.7	121.71	5.7529
P50914	60S ribosomal protein L14	RPL14	3	19.1	23.432	5.7469
F8VVL1	Density-regulated protein	DENR	2	23.1	17.77	5.7181
Q9P258	Protein RCC2	RCC2	1	3.3	56.084	5.6983
H0YKU1	Tropomodulin-3	TMOD3	3	20.3	20.79	5.6953
P62750	60S ribosomal protein L23a	RPL23A	4	27.6	17.695	5.6897
C9JIF9	Acylamino-acid-releasing enzyme	APEH	4	5	81.673	5.6781
P23284	Peptidyl-prolyl cis-trans isomerase B	PPIB	5	23.1	23.742	5.6448
P15848	Arylsulfatase B	ARSB	2	4.5	59.687	5.6413
Q0VD83	Apolipoprotein B receptor	APOBR	3	7.4	114.87	5.6355
P10809	60 kDa heat shock protein, mitochondrial	HSPD1	2	5.2	61.054	5.6062
P13010	X-ray repair cross-complementing protein 5	XRCC5	3	4.9	82.704	5.5649
P37108	Signal recognition particle 14 kDa protein	SRP14	2	30.9	14.57	5.547
I3L3R2	Actin, cytoplasmic 2	ACTG1	1	65.2	18.031	5.5352
M0QZC5	40S ribosomal protein S11	RPS11	5	30.5	13.997	5.5237
H0YNX7	GTP cyclohydrolase 1 feedback regulatory protein	GCHFR	2	50.7	7.7668	5.5192
Q5D862	Filaggrin-2	FLG2	1	0.5	248.07	5.4931
P60983	Glia maturation factor beta	GMFB	3	20.4	16.713	5.4787
Q9BTY2	Plasma alpha-L-fucosidase	FUCA2	2	4.9	54.066	5.4762
A0A0B4J1X5	Immunoglobulin heavy variable 3-74	IGHV3-74	2	37.6	12.839	5.4656
P36871	Phosphoglucomutase-1	PGM1	3	5	61.448	5.4455
P13688	Carcinoembryonic antigen-related cell adhesion molecule 1	CEACAM1	1	4.8	57.56	5.4411
P12277	Creatine kinase B-type	CKB	2	7.6	42.644	5.4122
I3L495	Platelet-activating factor acetylhydrolase IB subunit alpha	PAFAH1B1	3	40.2	9.6318	5.3709
P81605	Dermcidin	DCD	2	25.5	11.284	5.3699
Q96C90	Protein phosphatase 1 regulatory subunit 14B	PPP1R14B	1	17.7	15.911	5.3669
P62995	Transformer-2 protein homolog beta	TRA2B	3	16	33.665	5.3649
P14550	Alcohol dehydrogenase [NADP(+)]	AKR1A1	4	14.5	36.573	5.3482
Q9NR45	Sialic acid synthase	NANS	1	7.5	40.307	5.3317
P62258	14-3-3 protein epsilon	YWHAE	4	23.9	29.174	5.324
Q96G03	Phosphoglucomutase-2	PGM2	2	5.2	68.283	5.3203
P68402	Platelet-activating factor acetylhydrolase IB subunit beta	PAFAH1B2	2	12.2	25.569	5.2947
J3KNC7	Cytochrome b5	CYB5A	1	23.3	6.8218	5.2871
H7C5G1	Isoamyl acetate-hydrolyzing esterase 1 homolog	IAH1	2	17.1	25.085	5.2802
O00479	High mobility group nucleosome-binding domain-containing protein 4	HMGN4	1	18.9	9.5388	5.2801
Q8WVV4	Protein POF1B	POF1B	5	9.3	68.064	5.2391
A0A0B4J1Y8	Immunoglobulin lambda variable 9-49	IGLV9-49	1	13.8	13.024	5.239
P61970	Nuclear transport factor 2	NUTF2	3	22.8	14.478	5.2353
P62277	40S ribosomal protein S13	RPS13	3	15.9	17.222	5.2034
F8VXC8	SWI/SNF complex subunit SMARCC2	SMARCC2	2	2.7	136.18	5.1996
A0A1X7SBS1	Heterogeneous nuclear ribonucleoprotein U	HNRNPU	2	4.2	81.794	5.166
A0A0G2JRQ6	Uncharacterized protein		2	13.7	12.748	5.1381
F8VX11	Eukaryotic translation initiation factor 4B	EIF4B	2	6.7	41.454	5.0932
J3KT38	Growth factor receptor-bound protein 2	GRB2	3	25.5	12.701	5.0893
O15126	Secretory carrier-associated membrane protein 1	SCAMP1	1	8	37.92	5.0774
P18428	Lipopolysaccharide-binding protein	LBP	2	6.2	53.383	5.0381
H0Y449	Nuclease-sensitive element-binding protein 1	YBX1	2	11.5	41.905	5.0029
J3QLN6	Eukaryotic initiation factor 4A-I	EIF4A1	2	17.2	18.043	4.9775
M0QXF7	Myeloid-derived growth factor	MYDGF	2	25	9.5594	4.9693
A0A0B4J1Z1	Serine/arginine-rich splicing factor 7	SRSF7	3	35.8	15.763	4.9264
P62851	40S ribosomal protein S25	RPS25	2	15.2	13.742	4.8443
F8W1N5	Nascent polypeptide-associated complex subunit alpha	NACA	2	40.8	7.813	4.8245
E9PNK6	Tumor protein D53	TPD52L1	2	13.9	18.661	4.8165
A9IYQ1	Sister chromatid cohesion protein PDS5 homolog B	PDS5B	1	7.3	33.692	4.8044
F8W7C6	60S ribosomal protein L10	RPL10	2	12.3	18.565	4.7875
B5MCZ9	Glutaminyl-peptide cyclotransferase	QPCT	2	12	32.107	4.7838
A0A1X7SBZ2	Probable ATP-dependent RNA helicase DDX17	DDX17	3	5.2	80.253	4.7668
P56385	ATP synthase subunit e, mitochondrial	ATP5I	2	30.4	7.9331	4.7387
H3BNC1	RNA-binding motif protein, X chromosome	RBMX	1	35.1	4.0105	4.7136
P63167	Dynein light chain 1, cytoplasmic	DYNLL1	2	20.2	10.366	4.7131
Q00796	Sorbitol dehydrogenase	SORD	2	11.5	38.324	4.6974
P07814	Bifunctional glutamate/proline--tRNA ligase	EPRS	2	1.7	170.59	4.6804
P14854	Cytochrome c oxidase subunit 6B1	COX6B1	2	26.7	10.192	4.6724
H0YKW5	Chromosome 15 open reading frame 48	C15orf48	1	12.1	14.693	4.6463
B7Z645	Heterogeneous nuclear ribonucleoprotein Q	SYNCRIP	2	7.3	52.046	4.6282
Q15691	Microtubule-associated protein RP/EB family member 1	MAPRE1	2	12.3	29.999	4.5838
P50991	T-complex protein 1 subunit delta	CCT4	2	3.9	57.924	4.5655
Q8TEA8	D-aminoacyl-tRNA deacylase 1	DTD1	2	17.7	23.423	4.5588
P21980	Protein-glutamine gamma-glutamyltransferase 2	TGM2	2	3.8	77.328	4.5553
Q92882	Osteoclast-stimulating factor 1	OSTF1	2	11.2	23.787	4.5534
P24534	Elongation factor 1-beta	EEF1B2	2	12	24.763	4.5497
P07738	Bisphosphoglycerate mutase	BPGM	1	7.3	30.005	4.5334
A2ACR1	Proteasome subunit beta type	PSMB9	3	24.5	20.96	4.528
Q5ST81	Tubulin beta chain	TUBB	1	28.8	41.742	4.5235
Q06828	Fibromodulin	FMOD	1	3.5	43.178	4.5228
Q8NCW5	NAD(P)H-hydrate epimerase	NAXE	3	8	31.674	4.5173
P42768	Wiskott-Aldrich syndrome protein	WAS	2	5.8	52.912	4.4149
P48047	ATP synthase subunit O, mitochondrial	ATP5O	2	9.9	23.277	4.4019
P68366	Tubulin alpha-4A chain	TUBA4A	2	35.5	49.924	4.3726
Q13200	26S proteasome non-ATPase regulatory subunit 2	PSMD2	2	3.3	100.2	4.35
Q12906	Interleukin enhancer-binding factor 3	ILF3	2	2.2	95.337	4.3279
Q14847	LIM and SH3 domain protein 1	LASP1	3	11.5	29.717	4.319
G3V1Q4	Septin-7	SEPT7	2	5.2	46.566	4.3069
C9J5G4	Follistatin-related protein 1	FSTL1	2	16.5	15.721	4.298
H0YJF9	Dihydrolipoyllysine-residue succinyltransferase component of 2-oxoglutarate dehydrogenase complex, mitochondrial	DLST	2	32.4	8.3194	4.2853
B1AKD8	Rootletin	CROCC	2	1.7	149.06	4.2779
A0A075B6J9	Immunoglobulin lambda variable 2-18	IGLV2-18	2	24.6	12.412	4.2558
H3BVC8	Prostasin	PRSS8	1	13.1	11.188	4.2364
P08473	Neprilysin	MME	2	2.8	85.513	4.2162
A0A087WVQ6	Clathrin heavy chain	CLTC	2	1.9	192.06	4.2116
C9JWG0	UTP--glucose-1-phosphate uridylyltransferase	UGP2	1	48.7	16.929	4.2011
A0A0J9YY99	Uncharacterized protein		1	52.1	12.965	4.1804
J3KRI4	Cytoplasmic dynein 1 light intermediate chain 2	DYNC1LI2	2	16.8	17.778	4.1468
Q9NV96	Cell cycle control protein 50A	TMEM30A	1	4.4	40.683	4.1407
O76027	Annexin A9	ANXA9	2	9	38.363	4.128
K7ENN9	Arachidonate 12-lipoxygenase, 12S-type	ALOX12	1	25.9	16.883	4.1246
P61457	Pterin-4-alpha-carbinolamine dehydratase	PCBD1	2	28.8	11.999	4.1128
P62829	60S ribosomal protein L23	RPL23	2	12.9	14.865	4.0935
B8ZZF8	U6 snRNA-associated Sm-like protein LSm5	LSM5	1	37.5	7.0202	4.0581
A0A024QZX5	Serpin B6	SERPINB6	2	6.6	43.024	4.0282
Q14574	Desmocollin-3	DSC3	2	1.9	99.968	4.011
A6XND1	Insulin-like growth factor binding protein 3 isoform b	IGFBP3	1	6.8	28.98	3.9861
H0YLF3	Beta-2-microglobulin	B2M	1	18.3	8.4984	3.9815
E9PPQ4	Ferritin	FTH1	1	19	6.6635	3.9538
P61020	Ras-related protein Rab-5B	RAB5B	2	20.5	23.707	3.9313
P24666	Low molecular weight phosphotyrosine protein phosphatase	ACP1	2	22.8	18.042	3.9215
Q1HG44	Dual oxidase maturation factor 2	DUOXA2	1	4.1	34.786	3.9179
P62318	Small nuclear ribonucleoprotein Sm D3	SNRPD3	2	15.1	13.916	3.8799
A0A075B6R2	Immunoglobulin heavy variable 4-4	IGHV4-4	2	37.6	12.848	3.8716
H0YNR9	Homer protein homolog 2	HOMER2	2	14.6	21.235	3.8647
Q3LXA3	Triokinase/FMN cyclase	TKFC	2	6.4	58.946	3.8314
O43920	NADH dehydrogenase [ubiquinone] iron-sulfur protein 5	NDUFS5	1	11.3	12.517	3.8053
P05386	60S acidic ribosomal protein P1	RPLP1	1	14	11.514	3.8023
P01704	Immunoglobulin lambda variable 2-14	IGLV2-14	1	13.3	12.597	3.7983
P0DP57	Secreted Ly-6/uPAR domain-containing protein 2	SLURP2	1	13.4	10.16	3.7869
Q5QGZ9	C-type lectin domain family 12 member A	CLEC12A	2	9.1	30.761	3.7609
Q9Y265	RuvB-like 1	RUVBL1	2	4.8	50.227	3.7606
E9PLD0	Ras-related protein Rab-1B	RAB1B	2	20.1	18.483	3.7581
P18124	60S ribosomal protein L7	RPL7	2	9.7	29.225	3.7505
C9JPM4	ADP-ribosylation factor 4	ARF4	2	18.1	14.553	3.7502
K7EQH6	Keratin, type I cytoskeletal 13	KRT13	1	34	16.005	3.7414
Q96C19	EF-hand domain-containing protein D2	EFHD2	2	10.4	26.697	3.7252
Q9P016	Thymocyte nuclear protein 1	THYN1	1	3.6	25.697	3.7233
Q9C0E8	Endoplasmic reticulum junction formation protein lunapark	LNPK	1	4.7	47.739	3.7218
Q9P1Y5	Calmodulin-regulated spectrin-associated protein 3	CAMSAP3	1	1.2	134.75	3.7029
D6RBV0	LEM domain-containing protein 2	LEMD2	2	23.7	12.88	3.6952
P53396	ATP-citrate synthase	ACLY	2	2.1	120.84	3.6952
O75563	Src kinase-associated phosphoprotein 2	SKAP2	3	9.5	41.216	3.6893
A0A087X054	Hypoxia up-regulated protein 1	HYOU1	2	3.1	104.78	3.6886
Q99988	Growth/differentiation factor 15	GDF15	1	5.2	34.14	3.672
G3V357	Ribonuclease pancreatic	RNASE1	1	19.8	13.049	3.6518
Q9UGU0	Transcription factor 20	TCF20	2	1.3	211.77	3.6517
P11137	Microtubule-associated protein 2	MAP2	2	1.9	199.52	3.6412
Q86U42	Polyadenylate-binding protein 2	PABPN1	1	5.2	32.749	3.6031
D6RB45	Matrin-3	MATR3	1	53.2	4.8504	3.5685
J3QR89	Uncharacterized protein	CCDC47	1	13	6.5042	3.5679
K7ES72	Calcyphosin	CAPS	1	11.2	14.593	3.5667
Q9Y6W5	Wiskott-Aldrich syndrome protein family member 2	WASF2	1	3.2	54.283	3.5612
E2QRB9	Thioredoxin reductase 1, cytoplasmic	TXNRD1	1	5	50.723	3.553
Q71UI9	Histone H2A.V	H2AFV	1	23.4	13.509	3.5444
A0A024QZ42	HCG1985580, isoform CRA_c	PDCD6	1	10.7	14.45	3.5442
C9JRU6	DCN1-like protein	DCUN1D1	1	22.7	8.7797	3.5308
B8ZZT4	Vesicle-associated membrane protein 8	VAMP8	1	10.1	11.191	3.5152
A0A0B4J1V1	Immunoglobulin heavy variable 3-21	IGHV3-21	1	38.5	12.839	3.4994
Q6UW32	Insulin growth factor-like family member 1	IGFL1	1	12.7	12.362	3.4994
Q5T4L4	40S ribosomal protein S27	RPS27	1	19.7	7.3564	3.4972
F2Z3J9	Prostaglandin reductase 1	PTGR1	1	8.5	13.444	3.4806
Q86UY5	Protein FAM83A	FAM83A	1	4.8	47.457	3.4731
K7ELC2	40S ribosomal protein S15	RPS15	2	16.4	17.723	3.464
F8VZ29	Ubiquitin-conjugating enzyme E2 N	UBE2N	2	21.8	9.7441	3.4518
H3BS70	Enoyl-CoA delta isomerase 1, mitochondrial	ECI1	1	5.8	24.704	3.4493
P11717	Cation-independent mannose-6-phosphate receptor	IGF2R	3	1.3	274.37	3.4467
F8WCN3	CKMT1A	CKMT1B	1	4.4	33.518	3.4429
A0A0C4DFV9	Protein SET	SET	1	3.8	31.124	3.4416
E5RGX5	Stathmin	STMN2	1	11.9	19.574	3.425
I3L4C2	Brain-specific angiogenesis inhibitor 1-associated protein 2	BAIAP2	2	4	61.381	3.4089
H0YLH9	Pro-interleukin-16	IL16	1	2.6	64.547	3.3903
P23246	Splicing factor, proline- and glutamine-rich	SFPQ	1	2.1	76.149	3.3848
A0A087WXI0	Ras-related protein Rab-44	RAB44	1	2.3	110.85	3.3747
P08708	40S ribosomal protein S17	RPS17	2	25.2	15.55	3.3646
Q5FC05	IL6ST nirs variant 3	IL6ST	1	8.4	23.033	3.3563
E7ENZ3	T-complex protein 1 subunit epsilon	CCT5	3	6.4	53.848	3.3538
Q15233	Non-POU domain-containing octamer-binding protein	NONO	1	4.7	54.231	3.3501
H0YIN7	Uncharacterized protein		1	6.9	17.279	3.3494
K7EM02	Katanin p60 ATPase-containing subunit A-like 2	KATNAL2	1	9.4	13.999	3.3319
O75351	Vacuolar protein sorting-associated protein 4B	VPS4B	3	6.8	49.301	3.3271
B4E3S0	Coronin	CORO1C	2	7.6	41.603	3.3028
O15212	Prefoldin subunit 6	PFDN6	2	15.5	14.582	3.2817
H0YC04	V-type proton ATPase subunit B, brain isoform	ATP6V1B2	1	7.5	21.003	3.262
Q15637	Splicing factor 1	SF1	1	2.2	68.329	3.2594
E7ENN3	Nesprin-1	SYNE1	3	0.5	964.83	3.257
H0Y4E7	GTPase-activating protein and VPS9 domain-containing protein 1	GAPVD1	1	2.2	90.471	3.2398
P27105	Erythrocyte band 7 integral membrane protein	STOM	1	6.6	31.73	3.2389
E9PQY2	Prefoldin subunit 4	PFDN4	1	8.8	15.598	3.2356
A0A0C4DH32	Immunoglobulin heavy variable 3-20	IGHV3-20	1	29.1	12.673	3.2326
Q9BY32	Inosine triphosphate pyrophosphatase	ITPA	2	13.4	21.445	3.2139
P20339	Ras-related protein Rab-5A	RAB5A	1	14	23.658	3.2093
A2A3R5	40S ribosomal protein S6	RPS6	1	5.5	24.968	3.2057
H3BMA1	Mesothelin	MSLN	1	4.2	37.561	3.194
M0QYS1	60S ribosomal protein L13a	RPL13A	3	11	24.104	3.1913
Q5JS37	NHL repeat-containing protein 3	NHLRC3	1	3.5	38.282	3.189
Q5T8F0	Cathepsin L1	CTSL	1	8.4	25.5	3.1758
A0A0U1RQV9	Brain-specific serine protease 4	PRSS22	1	4.9	32.673	3.1756
E9PEX6	Dihydrolipoyl dehydrogenase	DLD	2	5.1	51.815	3.1642
K7EP65	60S ribosomal protein L22	RPL22	2	52.1	5.2389	3.1591
P63000	Ras-related C3 botulinum toxin substrate 1	RAC1	1	23.4	21.45	3.1589
P0DP01	Immunoglobulin heavy variable 1-8	IGHV1-8	1	22.2	12.992	3.1572
Q93077	Histone H2A type 1-C	HIST1H2AC	1	57.7	14.105	3.1423
I6L8B7	Fatty acid-binding protein, epidermal	FABP5	1	94.1	11.257	3.1415
E9PJD9	60S ribosomal protein L27a	RPL27A	2	14.3	10.127	3.1321
P18065	Insulin-like growth factor-binding protein 2	IGFBP2	1	7.1	34.814	3.128
P07948	Tyrosine-protein kinase Lyn	LYN	2	3.7	58.573	3.127
P32942	Intercellular adhesion molecule 3	ICAM3	2	3.5	59.54	3.1266
Q9P2M7	Cingulin	CGN	1	1.3	136.38	3.1244
Q9Y3L3	SH3 domain-binding protein 1	SH3BP1	1	3.3	75.712	3.1085
Q9NZH8	Interleukin-36 gamma	IL36G	1	11.2	18.721	3.1009
H3BTK3	Calcium-regulated heat stable protein 1	CARHSP1	1	33.8	7.6697	3.0795
P78318	Immunoglobulin-binding protein 1	IGBP1	1	6.5	39.221	3.0775
H7BZJ3	Protein disulfide-isomerase A3	PDIA3	1	38.2	13.519	3.0713
Q9BS40	Latexin	LXN	1	4.1	25.75	3.0619
P11279	Lysosome-associated membrane glycoprotein 1	LAMP1	2	3.6	44.882	3.0309
O95497	Pantetheinase	VNN1	1	4.5	57.011	3.0288
G3V2I9	Protein NDRG2	NDRG2	1	18.7	28.181	3.0246
A6NKB8	Aminopeptidase B	RNPEP	2	3.6	68.168	3.0175
Q08722	Leukocyte surface antigen CD47	CD47	2	5.3	35.213	3.0132
H0YB71	Serine/threonine-protein kinase 10	STK10	1	5	32.931	3.0093
I3L305	Syntaxin-8	STX8	2	28.6	12.892	3.0072
P0DP02	Immunoglobulin heavy variable 3-30-3	IGHV3-30-3	1	57.3	12.989	2.9927
J3QL15	Ribosomal protein L19	RPL19	1	13.3	15.003	2.974
Q5H8X8	Urotensin-2	UTS2	1	5.8	16.276	2.9629
Q9GZT9	Egl nine homolog 1	EGLN1	1	5.6	46.02	2.9579
C9J1Z8	ADP-ribosylation factor 5	ARF5	1	20.7	17.107	2.9527
O95340	Bifunctional 3'-phosphoadenosine 5'-phosphosulfate synthase 2	PAPSS2	1	2.1	69.5	2.9432
K7EQZ3	Uncharacterized protein		1	13.1	16.321	2.9429
X6R6Z1	Interleukin enhancer-binding factor 2	ILF2	1	12.2	12.382	2.9333
P08729	Keratin, type II cytoskeletal 7	KRT7	2	14.9	51.385	2.932
D6RG15	Twinfilin-2	TWF2	1	7.5	28.882	2.9237
P49643	DNA primase large subunit	PRIM2	2	3.1	58.805	2.9205
A0A087WZT3	BolA-like protein 2	BOLA2	1	5.9	16.932	2.9204
Q14677	Clathrin interactor 1	CLINT1	1	1.6	68.259	2.9131
E7EX92	Beta/gamma crystallin domain-containing protein 2	CRYBG2	1	3.7	37.866	2.9119
Q9Y5S9	RNA-binding protein 8A	RBM8A	1	10.9	19.889	2.9078
D6RIU4	Vesicular integral-membrane protein VIP36	LMAN2	1	5.2	21.86	2.9028
H0YIS4	Protein phosphatase 1 regulatory subunit 12A	PPP1R12A	1	3.3	33.152	2.9028
C9J0K6	Sorcin	SRI	1	7.1	17.605	2.896
A0A140TA13	HLA class I histocompatibility antigen, B-46 alpha chain	HLA-B	2	11.6	25.773	2.893
J3QL48	Uncharacterized protein		1	26	8.2133	2.8869
Q5SVL2	Caspase-7	CASP7	1	4.5	24.79	2.8771
A0A087WW66	26S proteasome non-ATPase regulatory subunit 1	PSMD1	1	1.2	105.85	2.8754
Q9UBV8	Peflin	PEF1	1	3.9	30.381	2.8651
Q8TF72	Protein Shroom3	SHROOM3	1	1	216.85	2.8606
Q9NXV6	CDKN2A-interacting protein	CDKN2AIP	1	3.6	61.124	2.8556
J3JS74	Granulocyte-macrophage colony-stimulating factor receptor subunit alpha	CSF2RA	1	12.6	27.421	2.8549
P08567	Pleckstrin	PLEK	1	4	40.124	2.8478
E9PNJ4	Stromal interaction molecule 1	STIM1	1	4.1	57.62	2.8451
P62913	60S ribosomal protein L11	RPL11	3	10.7	20.252	2.8376
B0QY04	Neutrophil cytosol factor 4	NCF4	2	14.5	18.945	2.833
A0A0G2JMZ8	Occludin	OCLN	1	2.3	59.129	2.8322
H0Y5I3	Choline transporter-like protein 4	SLC44A4	1	3.4	45.626	2.8282
P12035	Keratin, type II cytoskeletal 3	KRT3	1	16.1	64.416	2.8219
P78324	Tyrosine-protein phosphatase non-receptor type substrate 1	SIRPA	1	6.3	54.966	2.8217
H0YAC1	Plasma kallikrein	KLKB1	2	3.4	76.773	2.8154
O60547	GDP-mannose 4,6 dehydratase	GMDS	1	5.1	41.949	2.8143
O95436	Sodium-dependent phosphate transport protein 2B	SLC34A2	1	2.6	75.759	2.8094
O75629	Protein CREG1	CREG1	1	9.5	24.074	2.8053
A8MVU1	Putative neutrophil cytosol factor 1C	NCF1C	2	6.8	41.85	2.7946
P00739	Haptoglobin-related protein	HPR	1	31.6	39.029	2.7939
P01709	Immunoglobulin lambda variable 2-8	IGLV2-8	1	6.8	12.382	2.7916
Q9H8Y8	Golgi reassembly-stacking protein 2	GORASP2	1	3.8	47.145	2.7825
H0YF27	Tripartite motif-containing protein 29	TRIM29	1	21.9	18.671	2.7589
P08294	Extracellular superoxide dismutase [Cu-Zn]	SOD3	1	6.7	25.851	2.7511
P26022	Pentraxin-related protein PTX3	PTX3	2	5.8	41.975	2.7487
Q58FF6	Putative heat shock protein HSP 90-beta 4	HSP90AB4P	1	5.3	58.264	2.7407
A0A0A0MR85	Glutathione S-transferase Mu 4	GSTM4	1	16.5	25.563	2.7387
F8WCZ6	Complement C1s subcomponent	C1S	1	3.3	57.519	2.7358
A0A0A0MT89	Immunoglobulin kappa joining 1	IGKJ1	1	66.7	1.3936	2.7349
Q08209	Serine/threonine-protein phosphatase 2B catalytic subunit alpha isoform	PPP3CA	2	5.2	58.687	2.7272
H0YA68	Alpha-mannosidase	MAN2B2	2	2.7	107.51	2.7239
P27487	Dipeptidyl peptidase 4	DPP4	1	1.6	88.278	2.713
K7EII6	Echinoderm microtubule-associated protein-like 2	EML2	1	11	18.888	2.7071
F5H6X6	Neutral alpha-glucosidase AB	GANAB	2	3.5	96.215	2.7066
P01766	Immunoglobulin heavy variable 3-13	IGHV3-13	1	25.9	12.506	2.7064
P43686	26S protease regulatory subunit 6B	PSMC4	2	6.5	47.366	2.6912
A0A0A0MRA3	Titin	TTN	3	0.1	3014	2.681
Q9UHV9	Prefoldin subunit 2	PFDN2	1	9.1	16.648	2.6786
A0A0U1RQV3	EGF-containing fibulin-like extracellular matrix protein 1	EFEMP1	2	6.4	31.646	2.6749
E7ET48	Beta/gamma crystallin domain-containing protein 2	CRYBG2	1	1.9	49.276	2.6576
A0A1W2PQS1	26S protease regulatory subunit 7	PSMC2	1	3	44.86	2.6555
Q96CX2	BTB/POZ domain-containing protein KCTD12	KCTD12	2	7.1	35.7	2.6525
P09543	2,3-cyclic-nucleotide 3-phosphodiesterase	CNP	1	2.1	47.578	2.6521
Q15223	Nectin-1	NECTIN1	1	4.3	57.157	2.6376
Q13630	GDP-L-fucose synthase	TSTA3	2	5.9	35.892	2.6306
P56192	Methionine--tRNA ligase, cytoplasmic	MARS	2	2.1	101.11	2.6297
I3L1H9	Zymogen granule protein 16 homolog B	ZG16B	1	13	7.3695	2.6231
A0A075B7D8	Immunoglobulin heavy variable 3/OR15-7 (pseudogene)	IGHV3OR15-7	1	20.2	13.08	2.6228
H7C3I1	Hsc70-interacting protein	ST13	3	21.2	16.219	2.6123
E9PLL0	Multivesicular body subunit 12A	MVB12A	1	12.4	12.987	2.6112
Q04917	14-3-3 protein eta	YWHAH	1	13	28.218	2.6096
Q9Y623	Myosin-4	MYH4	2	2.1	223.07	2.603
Q9Y2W1	Thyroid hormone receptor-associated protein 3	THRAP3	1	1.4	108.66	2.5983
F5H2B9	Uveal autoantigen with coiled-coil domains and ankyrin repeats	UACA	2	1.5	150.53	2.5717
P28074	Proteasome subunit beta type-5	PSMB5	1	4.6	28.48	2.5689
Q86WV2	COX4I1 protein	COX4I1	1	13.3	9.2906	2.5629
F8VWZ8	Rho GTPase-activating protein 29	ARHGAP29	2	0.9	117.42	2.56
Q15459	Splicing factor 3A subunit 1	SF3A1	2	2.5	88.885	2.5559
H3BND3	Cleavage and polyadenylation specificity factor subunit 5	NUDT21	1	6	17.13	2.5536
U3KPX3	Casein kinase I isoform alpha	CSNK1A1	1	6.7	15.63	2.549
Q15819	Ubiquitin-conjugating enzyme E2 variant 2	UBE2V2	2	51	16.363	2.544
Q49AN9	SNRPG protein	SNRPG	1	20.3	7.1013	2.5418
A0A0C4DH90	Immunoglobulin kappa variable 3/OR2-268 (non-functional)	IGKV3OR2-268	1	32.8	12.586	2.5309
A0A1B0GTW1	Tight junction protein ZO-2	TJP2	2	1.5	140.73	2.5265
J3QR55	Keratin, type I cytoskeletal 23	KRT23	2	19.5	17.538	2.518
B4E227	Nuclear RNA export factor 1	NXF1	1	4.6	24.693	2.5167
P31939	Bifunctional purine biosynthesis protein PURH	ATIC	2	4.7	64.615	2.5063
O94919	Endonuclease domain-containing 1 protein	ENDOD1	2	4.6	55.016	2.5032
E9PQW1	Caspase recruitment domain-containing protein 16	CARD16	1	9.5	10.331	2.5021
E9PG46	AP2-associated protein kinase 1	AAK1	1	3	73.769	2.5005
P01706	Immunoglobulin lambda variable 2-11	IGLV2-11	1	6.7	12.644	2.4984
P36543	V-type proton ATPase subunit E 1	ATP6V1E1	1	4	26.145	2.4952
K7EK06	Phenylalanine--tRNA ligase alpha subunit	FARSA	1	8.3	18.389	2.4948
Q92743	Serine protease HTRA1	HTRA1	1	2.5	51.286	2.4897
H7BZX1	Sorbin and SH3 domain-containing protein 2	SORBS2	1	6.7	27.438	2.4691
Q99832	T-complex protein 1 subunit eta	CCT7	2	2.6	59.366	2.4598
E9PEK4	Macrophage colony-stimulating factor 1 receptor	CSF1R	1	2.5	74.268	2.4564
P49247	Ribose-5-phosphate isomerase	RPIA	2	10.9	33.269	2.4517
P01763	Immunoglobulin heavy variable 3-48	IGHV3-48	1	38.5	12.812	2.4422
Q9NYU2	UDP-glucose:glycoprotein glucosyltransferase 1	UGGT1	1	0.7	177.19	2.4343
J3KT51	Jupiter microtubule-associated homolog 1	JPT1	1	24	11.012	2.4304
G3V210	60S acidic ribosomal protein P0	RPLP0	2	13.3	18.27	2.4263
A6NIR2	Chromosome 1 open reading frame 41, isoform CRA_b	HSPB11	1	10.7	13.028	2.4247
O60287	Nucleolar pre-ribosomal-associated protein 1	URB1	1	0.8	254.39	2.4071
O76094	Signal recognition particle subunit SRP72	SRP72	1	2.5	74.605	2.4013
Q5T9B7	Adenylate kinase isoenzyme 1	AK1	2	10	23.411	2.3953
P20933	N(4)-(beta-N-acetylglucosaminyl)-L-asparaginase	AGA	2	8.1	37.208	2.3905
A0A0D9SFK2	Unconventional myosin-XVIIIa	MYO18A	1	0.9	231.1	2.3863
G3V482	Plasma serine protease inhibitor	SERPINA5	1	9	15.907	2.3803
P49750	YLP motif-containing protein 1	YLPM1	2	1.8	241.64	2.3731
P08754	Guanine nucleotide-binding protein G(k) subunit alpha	GNAI3	1	7.6	40.532	2.3674
P62081	40S ribosomal protein S7	RPS7	2	13.9	22.127	2.3665
Q9Y5Y6	Suppressor of tumorigenicity 14 protein	ST14	1	2.5	94.769	2.3604
H7C1E7	Breast carcinoma-amplified sequence 1	BCAS1	1	3.6	26.138	2.3564
H0Y614	Ubiquitin-fold modifier 1	UFM1	1	18.5	8.5507	2.3556
J3QL05	Serine/arginine-rich splicing factor 2	SRSF2	1	6.2	15.156	2.3492
C9JQB3	Ras-related protein Ral-B	RALB	2	16.4	19.253	2.3446
H0YLR3	U2 small nuclear ribonucleoprotein A'	SNRPA1	2	14.6	9.4775	2.3441
P56851	Epididymal secretory protein E3-beta	EDDM3B	1	7.5	17.584	2.3394
H0Y612	E3 ubiquitin-protein ligase TRIM33	TRIM33	1	1	98.891	2.3376
H0YHR8	Cytosolic purine 5-nucleotidase	NT5C2	1	8.3	17.728	2.3359
A0A1B0GWI2	Ceroid-lipofuscinosis neuronal protein 5	CLN5	2	5.9	35.444	2.3347
C9JYS6	Epidermal growth factor receptor	EGFR	1	8.6	14.704	2.3317
Q5JW85	Glutathione S-transferase A3	GSTA3	2	9.3	19.742	2.3252
Q53RT3	Retroviral-like aspartic protease 1	ASPRV1	1	3.8	36.991	2.3211
H0Y8S8	Ubiquitin-like modifier-activating enzyme 6	UBA6	1	5.2	30.764	2.3162
H0YKS8	Lactadherin	MFGE8	1	5.6	29.168	2.3144
Q07666	KH domain-containing, RNA-binding, signal transduction-associated protein 1	KHDRBS1	1	2.3	48.227	2.3134
V9GYA1	Docosahexaenoic acid omega-hydroxylase CYP4F3	CYP4F3	1	18.9	8.5308	2.3084
O95477	ATP-binding cassette sub-family A member 1	ABCA1	2	0.8	254.3	2.3011
P05141	ADP/ATP translocase 2	SLC25A5	1	4.4	32.852	2.2912
H3BVG6	Tyrosine-protein kinase receptor	LTK	2	3.7	62.156	2.28
P13726	Tissue factor	F3	1	3.4	33.067	2.2752
Q5T619	Zinc finger protein 648	ZNF648	1	2.1	62.34	2.2726
B7ZL88	COX18 protein	COX18	1	2.7	37.133	2.2601
Q9BWD1	Acetyl-CoA acetyltransferase, cytosolic	ACAT2	1	4	41.35	2.252
A0A0C4DFR0	Dynein heavy chain 11, axonemal	DNAH11	1	0.3	521.05	2.2508
E9PES6	High mobility group protein B3	HMGB3	1	8.5	17.522	2.247
Q02818	Nucleobindin-1	NUCB1	3	5.4	53.879	2.2376
O95295	SNARE-associated protein Snapin	SNAPIN	1	10.3	14.874	2.2353
Q6AZY7	Scavenger receptor class A member 3	SCARA3	1	1.8	65.136	2.2299
H0YAL9	Transmembrane protease serine 11A	TMPRSS11A	1	14.3	43.412	2.2263
A0A286YEX5	MICOS complex subunit	CHCHD3	1	11.9	11.279	2.2255
H3BU81	Ras-related protein Rab-27A	RAB27A	1	15.5	7.8818	2.2155
Q96QH2	PML-RARA-regulated adapter molecule 1	PRAM1	1	1.6	73.968	2.211
Q9UII2	ATPase inhibitor, mitochondrial	ATPIF1	2	16	12.249	2.2058
K7EMD9	Keratin, type I cytoskeletal 13	KRT13	1	96.4	19.213	2.2056
P49006	MARCKS-related protein	MARCKSL1	1	7.7	19.529	2.2027
A0A087WU35	Zinc finger protein 714	ZNF714	2	4.7	63.997	2.1933
P40227	T-complex protein 1 subunit zeta	CCT6A	3	4.9	58.024	2.1903
E9PKF8	Eukaryotic translation initiation factor 4 gamma 2	EIF4G2	1	8.1	20.674	2.1901
A0A075B6K0	Immunoglobulin lambda variable 3-16	IGLV3-16	1	8.7	12.466	2.1841
K7ENE5	Deoxyribonuclease-2-alpha	DNASE2	1	6	24.085	2.183
Q9H444	Charged multivesicular body protein 4b	CHMP4B	2	7.1	24.95	2.1744
Q99453	Paired mesoderm homeobox protein 2B	PHOX2B	1	4.5	31.621	2.1719
F2Z2X8	Sciellin	SCEL	1	39.6	32.05	2.1673
J3KSV1	Haptoglobin	HP	1	35.2	9.7148	2.1582
A0A087X1J9	C-C motif chemokine 15	CCL15	1	31.1	6.5677	2.1564
R4GMY8	Elongin-C	ELOC	1	15.4	6.968	2.1541
E9PRZ9	Chromosome 11 open reading frame 58	C11orf58	1	7.8	10.038	2.1534
C9JH92	Quinone oxidoreductase	CRYZ	1	5.3	21.932	2.1526
H7C0F8	Hepatocyte growth factor-like protein	MST1	1	5.1	20.983	2.138

## Sheet: Table S2
Table S2. List of all identified CVF proteins in previous proteomics studies and this study.
#	Accession	Protein name	Venkataraman et al.[1]	Dasari et al. [2]	Pereira et al. [3]	Shaw et al. [4]	Tang et al. [5]	Di Quinzio et al. [6]	Klein et al. [7]	Zegels et al. [8]	Birse et al. [9]	Van Raemdonck et al. [10]	Muytjens et al. [11]	Grande et al. [12]	This study
1	A0A024QZ42	HCG1985580, isoform CRA_c													○
2	A0A024QZX5	Serpin B6											○		○
3	A0A024RA52	Proteasome subunit alpha type													○
4	A0A075B6I0	Immunoglobulin lambda variable 8-61											○		○
5	A0A075B6I2	Ig lambda chain V-VI region WLT											○
6	A0A075B6I9	Immunoglobulin lambda variable 7-46											○		○
7	A0A075B6J9	Immunoglobulin lambda variable 2-18													○
8	A0A075B6K0	Immunoglobulin lambda variable 3-16													○
9	A0A075B6K4	Immunoglobulin lambda variable 3-10													○
10	A0A075B6K5	Immunoglobulin lambda variable 3-9													○
11	A0A075B6K8	Ig lambda-1 chain C regions											○
12	A0A075B6R2	Immunoglobulin heavy variable 4-4													○
13	A0A075B6S3	Ig kappa chain V-II region RPMI 6410											○
14	A0A075B6S5	Immunoglobulin kappa variable 1-27													○
15	A0A075B6S8	Ig kappa chain V-I region HK102											○
16	A0A075B6S9	Immunoglobulin kappa variable 1-37 (non-functional)													○
17	A0A075B7B8	Immunoglobulin heavy variable 3/OR16-12 (non-functional)													○
18	A0A075B7D0	Immunoglobulin heavy variable 1/OR15-1 (non-functional)													○
19	A0A075B7D8	Immunoglobulin heavy variable 3/OR15-7 (pseudogene)													○
20	A0A075B7D9	TATA-binding protein-associated factor 2N											○
21	A0A087WSY6	Immunoglobulin kappa variable 3D-15													○
22	A0A087WTA5	Translation initiation factor eIF-2B subunit delta													○
23	A0A087WTA8	Collagen alpha-2(I) chain											○		○
24	A0A087WTK0	Receptor-type tyrosine-protein phosphatase eta											○		○
25	A0A087WTP2	Farnesyl pyrophosphate synthase											○
26	A0A087WTP3	Far upstream element-binding protein 2											○		○
27	A0A087WTT1	Polyadenylate-binding protein													○
28	A0A087WU35	Zinc finger protein 714													○
29	A0A087WUL2	Proteasome subunit beta type-3											○		○
30	A0A087WUT5	Nicotinate phosphoribosyltransferase											○
31	A0A087WUX8	MICOS complex subunit MIC27											○
32	A0A087WUZ3	Spectrin beta chain											○		○
33	A0A087WV05	C-Myc-binding protein											○
34	A0A087WV45	Transthyretin											○
35	A0A087WV66	Antigen KI-67											○
36	A0A087WVF7	Intersectin-2											○
37	A0A087WVI1	PDZ and LIM domain protein 2													○
38	A0A087WVJ0	Mucin-1											○		○
39	A0A087WVM2	CD177 antigen											○		○
40	A0A087WVQ6	Clathrin heavy chain													○
41	A0A087WVQ9	Elongation factor 1-alpha 1											○
42	A0A087WW66	26S proteasome non-ATPase regulatory subunit 1													○
43	A0A087WW69	Translation initiation factor eIF-2B subunit delta											○
44	A0A087WW74	SAM and SH3 domain-containing protein 1											○
45	A0A087WWL9	HLA class I histocompatibility antigen, Cw-7 alpha chain											○
46	A0A087WWV4	Uncharacterized protein KIAA1211-like											○
47	A0A087WX39	Epidermal growth factor receptor kinase substrate 8-like protein 2											○
48	A0A087WXI0	Ras-related protein Rab-44													○
49	A0A087WXI5	Cadherin-1											○
50	A0A087WXL1	Folate receptor gamma											○		○
51	A0A087WXL8	Ig gamma-3 chain C region											○
52	A0A087WXM6	60S ribosomal protein L17											○		○
53	A0A087WXP0	Azurocidin													○
54	A0A087WXR6	Copine-3													○
55	A0A087WY55	Chromosome 6 open reading frame 55, isoform CRA_b													○
56	A0A087WY61	Nuclear mitotic apparatus protein 1											○		○
57	A0A087WY82	Junctional adhesion molecule A											○
58	A0A087WYE1	Ig gamma-1 chain C region											○
59	A0A087WYR3	Tumor protein D54													○
60	A0A087WYS1	UTP--glucose-1-phosphate uridylyltransferase													○
61	A0A087WZ51	Tumor protein D54											○
62	A0A087WZH7	Myristoylated alanine-rich C-kinase substrate											○
63	A0A087WZR4	Low affinity immunoglobulin gamma Fc region receptor III-B											○
64	A0A087WZT3	BolA-like protein 2													○
65	A0A087WZV9	D-tyrosyl-tRNA(Tyr) deacylase 1											○
66	A0A087WZW8	Ig kappa chain C region											○
67	A0A087WZZ5	Splicing factor 3B subunit 2											○
68	A0A087X020	Ribosome maturation protein SBDS											○		○
69	A0A087X027	Protein SET											○
70	A0A087X054	Hypoxia up-regulated protein 1											○		○
71	A0A087X0D5	Pro-cathepsin H											○		○
72	A0A087X0K1	Calcium-binding protein 39													○
73	A0A087X0K9	Tight junction protein ZO-1											○		○
74	A0A087X0N5	Ig kappa chain V-I region WAT											○
75	A0A087X0Q4	Immunoglobulin kappa variable 2-40													○
76	A0A087X0S5	Collagen alpha-1(VI) chain											○		○
77	A0A087X0X3	Heterogeneous nuclear ribonucleoprotein M													○
78	A0A087X1J7	Glutathione peroxidase													○
79	A0A087X1J9	C-C motif chemokine 15													○
80	A0A087X1K9	Acyl-protein thioesterase 1													○
81	A0A087X1V9	Ig kappa chain V-II region TEW											○
82	A0A087X208	Agrin													○
83	A0A087X253	AP complex subunit beta											○		○
84	A0A087X271	Calponin													○
85	A0A087X2C0	Ig mu chain C region											○
86	A0A087X2D0	Serine/arginine-rich splicing factor 3											○		○
87	A0A096LPK4	Mucin-5AC											○
88	A0A0A0MQW3	Serpin B13													○
89	A0A0A0MQY9	Kallikrein-8											○		○
90	A0A0A0MR61	Serine protease 57											○
91	A0A0A0MR85	Glutathione S-transferase Mu 4													○
92	A0A0A0MR98	NAD kinase													○
93	A0A0A0MRA3	Titin													○
94	A0A0A0MRM8	Unconventional myosin-VI													○
95	A0A0A0MRV0	Ribosome-binding protein 1											○
96	A0A0A0MS15	Immunoglobulin heavy variable 3-49													○
97	A0A0A0MSI0	Peroxiredoxin-1													○
98	A0A0A0MSN4	Angiotensin-converting enzyme											○		○
99	A0A0A0MT33	Protein SCAF8											○
100	A0A0A0MT89	Immunoglobulin kappa joining 1													○
101	A0A0A0MTC8	Signal peptide, CUB and EGF-like domain-containing protein 2											○
102	A0A0A6YYA0	Protein TMED7-TICAM2													○
103	A0A0B4J1U3	Immunoglobulin lambda variable 1-36													○
104	A0A0B4J1U7	Immunoglobulin heavy variable 6-1													○
105	A0A0B4J1V0	Immunoglobulin heavy variable 3-15													○
106	A0A0B4J1V1	Immunoglobulin heavy variable 3-21													○
107	A0A0B4J1V2	Immunoglobulin heavy variable 2-26													○
108	A0A0B4J1X5	Immunoglobulin heavy variable 3-74													○
109	A0A0B4J1X8	Immunoglobulin heavy variable 3-43													○
110	A0A0B4J1Y8	Immunoglobulin lambda variable 9-49													○
111	A0A0B4J1Y9	Immunoglobulin heavy variable 3-72													○
112	A0A0B4J1Z1	Serine/arginine-rich splicing factor 7													○
113	A0A0B4J231	Immunoglobulin lambda-like polypeptide 5													○
114	A0A0B4J269	Uncharacterized protein													○
115	A0A0B4J2B5	Immunoglobulin heavy variable 3/OR16-9 (non-functional)													○
116	A0A0B4J2H0	Immunoglobulin heavy variable 1-69D													○
117	A0A0C4DFR0	Dynein heavy chain 11, axonemal													○
118	A0A0C4DFV9	Protein SET													○
119	A0A0C4DFZ2	Arylsulfatase A													○
120	A0A0C4DGB5	Calpastatin													○
121	A0A0C4DGQ5	Calpain small subunit 1													○
122	A0A0C4DH25	Immunoglobulin kappa variable 3D-20													○
123	A0A0C4DH29	Immunoglobulin heavy variable 1-3													○
124	A0A0C4DH31	Immunoglobulin heavy variable 1-18													○
125	A0A0C4DH32	Immunoglobulin heavy variable 3-20													○
126	A0A0C4DH33	Immunoglobulin heavy variable 1-24													○
127	A0A0C4DH34	Immunoglobulin heavy variable 4-28													○
128	A0A0C4DH35	Immunoglobulin heavy variable 3-35 (non-functional)													○
129	A0A0C4DH36	Immunoglobulin heavy variable 3-38 (non-functional)													○
130	A0A0C4DH38	Immunoglobulin heavy variable 5-51													○
131	A0A0C4DH52	Constitutive coactivator of PPAR-gamma-like protein 1													○
132	A0A0C4DH68	Immunoglobulin kappa variable 2-24													○
133	A0A0C4DH90	Immunoglobulin kappa variable 3/OR2-268 (non-functional)													○
134	A0A0D9SF54	Spectrin alpha chain, non-erythrocytic 1													○
135	A0A0D9SFK2	Unconventional myosin-XVIIIa													○
136	A0A0D9SFL3	RNA-binding protein EWS													○
137	A0A0G2JIW1	Heat shock 70 kDa protein 1B													○
138	A0A0G2JMB2	Immunoglobulin heavy constant alpha 2													○
139	A0A0G2JMZ8	Occludin													○
140	A0A0G2JNJ5	Mucin-4													○
141	A0A0G2JNJ8	Mucin-6													○
142	A0A0G2JPA8	Alpha-2-antiplasmin													○
143	A0A0G2JRQ6	Uncharacterized protein													○
144	A0A0J9YVU5	Immunoglobulin heavy variable 2-70													○
145	A0A0J9YWL0	Beta/gamma crystallin domain-containing protein 1													○
146	A0A0J9YX35	Immunoglobulin heavy variable 3-64D													○
147	A0A0J9YX77	Maltase-glucoamylase, intestinal													○
148	A0A0J9YY99	Uncharacterized protein													○
149	A0A0U1RQF0	Fatty acid synthase													○
150	A0A0U1RQV3	EGF-containing fibulin-like extracellular matrix protein 1													○
151	A0A0U1RQV9	Brain-specific serine protease 4													○
152	A0A0U1RRM4	Polypyrimidine tract-binding protein 1													○
153	A0A140TA13	HLA class I histocompatibility antigen, B-46 alpha chain													○
154	A0A140TA77	Receptor-type tyrosine-protein phosphatase C													○
155	A0A1B0GTP7	Acid ceramidase													○
156	A0A1B0GTW1	Tight junction protein ZO-2													○
157	A0A1B0GTY9	Alpha-aminoadipic semialdehyde dehydrogenase													○
158	A0A1B0GUU9	Immunoglobulin heavy constant mu													○
159	A0A1B0GW44	Cathepsin D													○
160	A0A1B0GWI2	Ceroid-lipofuscinosis neuronal protein 5													○
161	A0A1W2PQB1	Fc of IgG low affinity IIIa receptor isoform 1													○
162	A0A1W2PQS1	26S protease regulatory subunit 7													○
163	A0A1X7SBS1	Heterogeneous nuclear ribonucleoprotein U													○
164	A0A1X7SBZ2	Probable ATP-dependent RNA helicase DDX17													○
165	A0A286YEX5	MICOS complex subunit													○
166	A0A286YF22	D-3-phosphoglycerate dehydrogenase													○
167	A0A286YFJ8	Immunoglobulin heavy constant gamma 4													○
168	A1A5D9	BICD family-like cargo adapter 2													○
169	A1A5D9-2	Bicaudal D-related protein 2											○
170	A1L4H1	Scavenger receptor cysteine-rich domain-containing protein LOC284297										○
171	A2A2D0	Stathmin											○		○
172	A2A2L6	Protein RTF2 homolog											○
173	A2A3R5	40S ribosomal protein S6													○
174	A2ABF4	Valine--tRNA ligase											○
175	A2ACR1	Proteasome subunit beta type													○
176	A2NJV5	Immunoglobulin kappa variable 2-29													○
177	A5YKK6	CCR4-NOT transcription complex, subunit 1 isoform a				○
178	A6H8M8	C4A protein									○
179	A6NC48	ADP-ribosyl cyclase/cyclic ADP-ribose hydrolase 2													○
180	A6NCP9	Plasma retinol-binding protein(1-181)									○
181	A6NFX8	ADP-sugar pyrophosphatase											○		○
182	A6NG06	Peroxiredoxin-5, mitochondrial									○
183	A6NG51	Spectrin alpha chain, brain									○
184	A6NGV1	Protein SET									○
185	A6NHG4	D-dopachrome decarboxylase-like protein				○
186	A6NIR2	Chromosome 1 open reading frame 41, isoform CRA_b													○
187	A6NIT2	Phosphorylase b kinase regulatory subunit alpha, skeletal muscle isoform											○
188	A6NIW5	Peroxiredoxin-2											○
189	A6NJG9	Proteasome activator complex subunit 1									○
190	A6NKB8	Aminopeptidase B													○
191	A6NL28	Putative tropomyosin alpha-3 chain-like protein								○		○
192	A6NMQ3	Alpha-endosulfine											○		○
193	A6NNI4	Tetraspanin													○
194	A6PVM9	Allograft inflammatory factor 1-like											○
195	A6PVU8	Tuftelin											○		○
196	A6XND1	Insulin-like growth factor binding protein 3 isoform b											○		○
197	A7KAX9-2	Rho GTPase-activating protein 32											○
198	A8K2U0	Alpha-2-macroglobulin-like protein 1				○				○	○	○	○	○	○
199	A8K878	Mesencephalic astrocyte-derived neurotrophic factor													○
200	A8MQ02	Afadin													○
201	A8MQ03	UPF0574 protein C9orf169								○		○
202	A8MQC9	Uncharacterized protein CLCA4				○
203	A8MVU1	Putative neutrophil cytosol factor 1C													○
204	A8MW06	Thymosin beta-4-like protein 3										○
205	A8MX94	Glutathione S-transferase P											○
206	A9IYQ1	Sister chromatid cohesion protein PDS5 homolog B													○
207	A9Z1X7	Serine/arginine repetitive matrix protein 1											○
208	A9Z1Y9	Thymosin beta-4-like protein 6								○		○
209	B0QY04	Neutrophil cytosol factor 4													○
210	B0QZK9	Heterochromatin protein 1-binding protein 3											○
211	B0YIW2	Apolipoprotein C-III											○		○
212	B0YJC4	Vimentin											○
213	B1AH49	3-mercaptopyruvate sulfurtransferase													○
214	B1AH77	Ras-related C3 botulinum toxin substrate 1											○
215	B1AHA8	Heme oxygenase 1											○
216	B1AHC9	X-ray repair cross-complementing protein 6													○
217	B1AHL2	Fibulin-1													○
218	B1AJQ6	Syntaxin-12											○		○
219	B1AK87	Capping protein (Actin filament) muscle Z-line, beta, isoform CRA_a									○		○		○
220	B1AKD8	Rootletin													○
221	B1AKG0	Complement factor H-related protein 1													○
222	B1AKQ8	Guanine nucleotide-binding protein G(I)/G(S)/G(T) subunit beta-1											○
223	B1ALD9	Periostin											○
224	B1AP13	CD55 molecule, decay accelerating factor for complement (Cromer blood group)									○
225	B1AQ61	Ubiquitin conjugation factor E4 B											○
226	B1AUU8	Epidermal growth factor receptor substrate 15											○
227	B1AVQ5	Mucin 1, cell surface associated									○
228	B1AVU8	Prosaposin											○
229	B2ZWH1	Calcyclin-binding protein													○
230	B3EWG3	Protein FAM25A									○			○
231	B3EWG6	Protein FAM25G											○		○
232	B3KQT9	Protein disulfide-isomerase A3									○
233	B3KSI4	Uncharacterized protein									○
234	B3XRU7	Oligopeptide/dipeptide ABC transporter, ATPase subunit					○
235	B4DFG0	Protein DEK											○		○
236	B4DGB4	Plastin-3									○
237	B4DGQ7	Receptor tyrosine-protein kinase erbB-3											○
238	B4DHN5	Syntenin-1											○
239	B4DL57	Transmembrane protease serine 11D catalytic chain									○
240	B4DNJ1	Tissue-type plasminogen activator											○
241	B4DQA8	Golgi SNAP receptor complex member 1											○
242	B4DQI4	Protein ABHD14B													○
243	B4DQJ8	6-phosphogluconate dehydrogenase, decarboxylating									○
244	B4DQU5	Ras-related protein Rab-11A											○
245	B4DR70	RNA-binding protein FUS									○
246	B4DT28	Heterogeneous nuclear ribonucleoprotein R													○
247	B4DTF2	Annexin											○
248	B4DUC8	S-methyl-5-thioadenosine phosphorylase													○
249	B4DV51	GTP-binding nuclear protein Ran											○
250	B4DXW1	Actin-related protein 3											○
251	B4DXY7	4-trimethylaminobutyraldehyde dehydrogenase									○
252	B4DYU0	Sex hormone-binding globulin													○
253	B4E1F0	Plasma protease C1 inhibitor									○
254	B4E1I8	Leucine-rich alpha-2-glycoprotein									○
255	B4E1N2	Insulin-like growth factor-binding protein 7									○
256	B4E1Z4	cDNA FLJ55673, highly similar to Complement factor B (EC 3.4.21.47)											○		○
257	B4E227	Nuclear RNA export factor 1													○
258	B4E2I7	Protein diaphanous homolog 1											○		○
259	B4E2S7	Lysosome-associated membrane glycoprotein 2									○
260	B4E2V4	Proteasome (Prosome, macropain) subunit, alpha type, 5, isoform CRA_c									○
261	B4E3S0	Coronin													○
262	B5MBZ8	Protein phosphatase 1 regulatory subunit 7											○
263	B5MCZ9	Glutaminyl-peptide cyclotransferase													○
264	B5MDI9	Transmembrane protease serine 11A									○
265	B6VEX4	Abl interactor 1											○
266	B7Z5J4	Carboxypeptidase A4											○		○
267	B7Z645	Heterogeneous nuclear ribonucleoprotein Q													○
268	B7ZBK6	Delta-aminolevulinic acid dehydratase											○
269	B7ZKJ8	Inter-alpha-trypsin inhibitor heavy chain H4									○		○		○
270	B7ZKW8	CapZ-interacting protein											○
271	B7ZL88	COX18 protein													○
272	B8A4K4	Cysteine-rich tail protein 1											○		○
273	B8ZZ54	10 kDa heat shock protein, mitochondrial											○
274	B8ZZ75	Aldose 1-epimerase											○
275	B8ZZ81	Alkyldihydroxyacetonephosphate synthase, peroxisomal											○
276	B8ZZF8	U6 snRNA-associated Sm-like protein LSm5													○
277	B8ZZI4	Coiled-coil domain-containing protein 150													○
278	B8ZZL8	10 kDa heat shock protein, mitochondrial													○
279	B8ZZQ6	Prothymosin alpha													○
280	B8ZZT4	Vesicle-associated membrane protein 8											○		○
281	B9A041	Malate dehydrogenase, cytoplasmic													○
282	B9A064	Immunoglobulin lambda-like polypeptide 5									○
283	C9IZ46	Protein shisa-5											○
284	C9IZG4	Protein CutA											○		○
285	C9J0K6	Sorcin													○
286	C9J1Z8	ADP-ribosylation factor 5													○
287	C9J2I0	Arf-GAP domain and FG repeat-containing protein 1											○
288	C9J386	Histone H2A											○
289	C9J3Q3	Protein FAM107B													○
290	C9J4T6	C-X-C motif chemokine											○
291	C9J592	Ras-related protein Rab-7a									○		○
292	C9J5G4	Follistatin-related protein 1											○		○
293	C9J7V5	Properdin											○
294	C9J9K3	40S ribosomal protein SA											○		○
295	C9JAB2	Serine/arginine-rich splicing factor 7											○
296	C9JB56	Rho GTPase-activating protein 25											○		○
297	C9JBI3	Phosphoserine phosphatase													○
298	C9JCE4	C-type lectin domain family 5 member A													○
299	C9JCK5	Proteasome subunit alpha type-2											○
300	C9JCN8	Fos-related antigen 2											○
301	C9JD14	Guanine nucleotide-binding protein subunit beta-4											○
302	C9JD84	Latent-transforming growth factor beta-binding protein 1											○
303	C9JDL1	Ketohexokinase											○
304	C9JEU5	Fibrinogen gamma chain											○		○
305	C9JF17	Apolipoprotein D											○		○
306	C9JFR7	Cytochrome c													○
307	C9JGI3	Thymidine phosphorylase													○
308	C9JH92	Quinone oxidoreductase													○
309	C9JHJ5	Golgin subfamily A member 4											○
310	C9JIF9	Acylamino-acid-releasing enzyme													○
311	C9JL85	Myotrophin											○
312	C9JNP9	Ubiquitin fusion degradation protein 1 homolog											○
313	C9JPM4	ADP-ribosylation factor 4													○
314	C9JQ41	Coiled-coil domain-containing protein 58													○
315	C9JQB3	Ras-related protein Ral-B													○
316	C9JRU6	DCN1-like protein													○
317	C9JTK6	Obg-like ATPase 1													○
318	C9JV37	Prothrombin (Fragment)									○
319	C9JV77	Alpha-2-HS-glycoprotein									○		○
320	C9JVK7	Beta-galactoside alpha-2,6-sialyltransferase 1											○
321	C9JWG0	UTP--glucose-1-phosphate uridylyltransferase													○
322	C9JWS9	Chromobox protein homolog 1											○
323	C9JXB8	60S ribosomal protein L24													○
324	C9JXF9	Insulin-like growth factor-binding protein 1													○
325	C9JXX4	Insulin-like growth factor-binding protein 5											○
326	C9JYS6	Epidermal growth factor receptor													○
327	C9JZN1	Guanine nucleotide-binding protein G(I)/G(S)/G(T) subunit beta-2													○
328	D3DPG0	Titin, isoform CRA_a									○
329	D3DPK5	SH3 domain binding glutamic acid-rich protein like 3, isoform CRA_a (Fragment)									○
330	D3DQ69	SERPINE1 mRNA binding protein 1, isoform CRA_c									○
331	D3DRA3	Glutathione S-transferase omega 1, isoform CRA_a									○
332	D3DSM0	Integrin beta											○		○
333	D4PHA4	Vasculin											○
334	D6R9B6	40S ribosomal protein S3a											○
335	D6RB45	Matrin-3													○
336	D6RBV0	LEM domain-containing protein 2													○
337	D6RC06	Histidine triad nucleotide-binding protein 1											○
338	D6RD17	Immunoglobulin J chain											○
339	D6REB5	Alpha-L-iduronidase											○
340	D6REQ6	Ribonuclease T2											○
341	D6REY1	Chitotriosidase-1											○
342	D6RF35	Vitamin D-binding protein									○				○
343	D6RF44	Heterogeneous nuclear ribonucleoprotein D0													○
344	D6RFM0	Ubiquitin-conjugating enzyme E2 D2													○
345	D6RG15	Twinfilin-2											○		○
346	D6RHI9	Ribonuclease T2													○
347	D6RIU4	Vesicular integral-membrane protein VIP36													○
348	D6W648	Calmodulin-regulated spectrin-associated protein 3											○
349	E2QRB9	Thioredoxin reductase 1, cytoplasmic													○
350	E5RFR7	Tumor protein D52											○
351	E5RFX6	Serine protease inhibitor Kazal-type 7											○
352	E5RGS4	Prefoldin subunit 1													○
353	E5RGX5	Stathmin											○		○
354	E5RHP7	Carbonic anhydrase 1 (Fragment)									○
355	E5RI99	60S ribosomal protein L30											○
356	E5RIW3	Tubulin-specific chaperone A											○		○
357	E5RJY1	Protein NDRG1											○		○
358	E5RK62	SPARC											○
359	E7EMG9	Lymphocyte-specific protein 1											○
360	E7EMM4	Acid ceramidase											○
361	E7EMN6	Protein phosphatase inhibitor 2											○		○
362	E7EMZ9	Transforming acidic coiled-coil-containing protein 2											○		○
363	E7EN95	Filamin-B									○
364	E7ENC5	Mucin-4											○
365	E7ENL6	Collagen alpha-3(VI) chain											○		○
366	E7ENN3	Nesprin-1													○
367	E7ENZ3	T-complex protein 1 subunit epsilon											○		○
368	E7EPA6	Laminin subunit beta-1											○
369	E7EPB3	60S ribosomal protein L14											○
370	E7EQ29	Beta-galactosidase													○
371	E7EQB2	Lactotransferrin											○
372	E7EQR4	Ezrin											○		○
373	E7EQV7	Keratin, type II cytoskeletal 6C									○
374	E7ER45	Maltase-glucoamylase, intestinal									○		○
375	E7ET48	Beta/gamma crystallin domain-containing protein 2													○
376	E7ET82	Ly6/PLAUR domain-containing protein 3									○
377	E7ETH0	Complement factor I heavy chain									○
378	E7ETZ0	Calmodulin											○
379	E7EU87	Keratin, type II cytoskeletal 5									○
380	E7EUI8	Glucose-6-phosphate 1-dehydrogenase											○
381	E7EUQ8	Pyruvate kinase									○
382	E7EVA0	Microtubule-associated protein											○		○
383	E7EVW7	Hematopoietic lineage cell-specific protein											○		○
384	E7EW61	Transthyretin									○
385	E7EX17	Eukaryotic translation initiation factor 4B											○
386	E7EX40	Rab11 family-interacting protein 1													○
387	E7EX73	Eukaryotic translation initiation factor 4 gamma 1													○
388	E7EX92	Beta/gamma crystallin domain-containing protein 2													○
389	E9PAQ1	Properdin									○
390	E9PB61	THO complex subunit 4													○
391	E9PB87	WAS/WASL-interacting protein family member 1											○
392	E9PBJ0	Mucin-5B									○
393	E9PBP2	Cathepsin H light chain									○
394	E9PBV3	Suprabasin									○
395	E9PBW4	Hemoglobin subunit gamma-2													○
396	E9PC84	Tenascin									○
397	E9PD25	Metalloendopeptidase											○
398	E9PDE8	Heat shock 70 kDa protein 4L											○
399	E9PDI4	Ladinin-1											○
400	E9PEB5	Far upstream element-binding protein 1											○		○
401	E9PEK4	Macrophage colony-stimulating factor 1 receptor													○
402	E9PES6	High mobility group protein B3													○
403	E9PEX6	Dihydrolipoyl dehydrogenase											○		○
404	E9PFW2	Beta-mannosidase											○
405	E9PFZ2	Ceruloplasmin									○
406	E9PG46	AP2-associated protein kinase 1													○
407	E9PGG1	Cytoplasmic dynein 1 intermediate chain 2											○		○
408	E9PGN7	Plasma protease C1 inhibitor											○
409	E9PH38	Serine/threonine-protein phosphatase 2A 65 kDa regulatory subunit A alpha isoform											○
410	E9PHK0	Tetranectin									○				○
411	E9PIT3	Prothrombin											○		○
412	E9PIZ4	Cysteine and histidine-rich domain-containing protein 1											○
413	E9PJA2	Macrophage colony-stimulating factor 1											○
414	E9PJD9	60S ribosomal protein L27a													○
415	E9PJF0	Mitogen-activated protein kinase											○
416	E9PK01	Elongation factor 1-delta													○
417	E9PK31	Vascular non-inflammatory molecule 2											○
418	E9PK47	Phosphorylase											○
419	E9PKE3	Heat shock cognate 71 kDa protein											○
420	E9PKF8	Eukaryotic translation initiation factor 4 gamma 2													○
421	E9PKZ0	60S ribosomal protein L8													○
422	E9PLD0	Ras-related protein Rab-1B											○		○
423	E9PLK3	Aminopeptidase											○		○
424	E9PLL0	Multivesicular body subunit 12A													○
425	E9PMS6	LIM domain only protein 7											○		○
426	E9PMW7	Elongation factor 1-delta											○
427	E9PN17	ATP synthase subunit g, mitochondrial											○
428	E9PNJ4	Stromal interaction molecule 1													○
429	E9PNK6	Tumor protein D53													○
430	E9PNS3	Toll-interacting protein											○
431	E9PNW4	CD59 glycoprotein											○		○
432	E9PPP3	Phosphatidylinositol 4-phosphate 3-kinase C2 domain-containing subunit alpha											○
433	E9PPQ4	Ferritin													○
434	E9PPU1	40S ribosomal protein S3													○
435	E9PQD6	Serum amyloid A protein											○		○
436	E9PQW1	Caspase recruitment domain-containing protein 16													○
437	E9PQY2	Prefoldin subunit 4											○		○
438	E9PR22	Kallikrein-12													○
439	E9PR44	Alpha-crystallin B chain													○
440	E9PRW8	Membrane-spanning 4-domains subfamily A member 3											○
441	E9PRZ9	Chromosome 11 open reading frame 58													○
442	E9PSF4	40S ribosomal protein S3											○
443	F1T0J2	Golgin subfamily B member 1											○
444	F2Z2J9	Phosphoglycerate mutase									○
445	F2Z2K0	NSFL1 cofactor p47											○		○
446	F2Z2V0	Copine-1													○
447	F2Z2W6	Non-histone chromosomal protein HMG-14											○
448	F2Z2X8	Sciellin													○
449	F2Z2Y4	Pyridoxal kinase													○
450	F2Z307	V-type proton ATPase subunit G 2											○
451	F2Z3H1	UTP--glucose-1-phosphate uridylyltransferase											○
452	F2Z3J9	Prostaglandin reductase 1													○
453	F5GWF6	T-complex protein 1 subunit beta													○
454	F5GY37	Prohibitin-2											○
455	F5GY55	DNA damage-binding protein 1													○
456	F5GYI6	E-Cad/CTF1									○
457	F5H039	Gephyrin											○
458	F5H169	26S proteasome non-ATPase regulatory subunit 9											○
459	F5H1T4	Receptor tyrosine-protein kinase erbB-2											○
460	F5H1T5	CAP-Gly domain-containing linker protein 1													○
461	F5H265	Polyubiquitin-C											○		○
462	F5H2B9	Uveal autoantigen with coiled-coil domains and ankyrin repeats													○
463	F5H2D0	Complement C1r subcomponent											○		○
464	F5H3G7	Oxidized low-density lipoprotein receptor 1											○
465	F5H651	Sciellin									○
466	F5H6X6	Neutral alpha-glucosidase AB													○
467	F5H7N8	Oxidized low-density lipoprotein receptor 1													○
468	F5H7R9	Parathymosin											○		○
469	F5H7S3	Tropomyosin alpha-1 chain											○
470	F5H7T4	Complement C1s subcomponent											○
471	F5H7V9	Tenascin											○		○
472	F6TC96	Large proline-rich protein BAG6											○
473	F6TLX2	Glyoxalase domain-containing protein 4											○		○
474	F6U1T9	Calcineurin subunit B type 1											○
475	F6U211	40S ribosomal protein S10											○
476	F6UXX1	Heterogeneous nuclear ribonucleoprotein Q											○
477	F8VPF3	Myosin light polypeptide 6											○
478	F8VR50	Actin-related protein 2/3 complex subunit 3											○
479	F8VSA6	NEDD8											○
480	F8VSC4	Methionine aminopeptidase 2													○
481	F8VSI5	Uncharacterized protein									○
482	F8VUA6	60S ribosomal protein L18													○
483	F8VVL1	Density-regulated protein													○
484	F8VWZ8	Rho GTPase-activating protein 29													○
485	F8VX11	Eukaryotic translation initiation factor 4B													○
486	F8VXC8	SWI/SNF complex subunit SMARCC2											○		○
487	F8VXL2	Dynein light chain 1, cytoplasmic											○
488	F8VXZ7	Tubulin alpha-1B chain											○
489	F8VZ29	Ubiquitin-conjugating enzyme E2 N													○
490	F8VZG5	Adenylate kinase 2, mitochondrial													○
491	F8VZY9	Keratin, type I cytoskeletal 18													○
492	F8W111	Carboxypeptidase M											○
493	F8W1N5	Nascent polypeptide-associated complex subunit alpha													○
494	F8W1R7	Myosin light polypeptide 6													○
495	F8W6I7	Heterogeneous nuclear ribonucleoprotein A1													○
496	F8W7C6	60S ribosomal protein L10													○
497	F8W7U2	Desmocollin-2									○
498	F8W876	Mannan-binding lectin serine protease 1											○
499	F8W914	Reticulon											○
500	F8WAD5	Uncharacterized protein C14orf178											○
501	F8WBS8	26S proteasome non-ATPase regulatory subunit 2											○
502	F8WBT4	Ribulose-phosphate 3-epimerase													○
503	F8WC54	Disintegrin and metalloproteinase domain-containing protein 9											○
504	F8WCF6	Actin-related protein 2/3 complex subunit 4													○
505	F8WCJ1	Eukaryotic translation initiation factor 5A-2											○
506	F8WCM7	Thiamin pyrophosphokinase 1											○
507	F8WCN3	CKMT1A													○
508	F8WCZ6	Complement C1s subcomponent													○
509	F8WEF7	Deleted in malignant brain tumors 1 protein									○
510	F8WJN3	Cleavage and polyadenylation specificity factor subunit 6											○		○
511	G3V153	Caprin-1											○
512	G3V1A4	Cofilin-1											○
513	G3V1D3	Dipeptidyl peptidase 3											○		○
514	G3V1N2	HCG1745306, isoform CRA_a													○
515	G3V1Q4	Septin-7													○
516	G3V210	60S acidic ribosomal protein P0													○
517	G3V213	Adenylate kinase 2, mitochondrial											○
518	G3V2F7	HCG2044781									○
519	G3V2I9	Protein NDRG2													○
520	G3V2T4	Legumain											○
521	G3V2V8	Epididymal secretory protein E1											○
522	G3V357	Ribonuclease pancreatic													○
523	G3V3M6	DNA-(apurinic or apyrimidinic site) lyase													○
524	G3V482	Plasma serine protease inhibitor											○		○
525	G3V4P5	Legumain													○
526	G3V4P8	Glia maturation factor beta											○
527	G3V4W4	Glucosamine 6-phosphate N-acetyltransferase											○
528	G3V555	Heterogeneous nuclear ribonucleoproteins C1/C2													○
529	G3V5V7	Heterogeneous nuclear ribonucleoproteins C1/C2											○
530	G3V5Z7	Proteasome subunit alpha type											○		○
531	G3XAC2	HCG2043033, isoform CRA_a									○
532	G3XAL0	Malate dehydrogenase											○
533	G3XAM2	Complement factor I											○		○
534	G5E972	Lamina-associated polypeptide 2, isoforms beta/gamma											○		○
535	G5E9F8	Vitamin K-dependent protein S											○
536	G8JL96	Receptor-type tyrosine-protein phosphatase S											○
537	H0Y449	Nuclease-sensitive element-binding protein 1													○
538	H0Y4B0	ERI1 exoribonuclease 3											○
539	H0Y4D4	3-ketoacyl-CoA thiolase, peroxisomal											○
540	H0Y4E7	GTPase-activating protein and VPS9 domain-containing protein 1													○
541	H0Y4S6	Cohesin subunit SA-3											○
542	H0Y4S7	RanBP-type and C3HC4-type zinc finger-containing protein 1											○
543	H0Y4U4	Glycodelin													○
544	H0Y4Y4	EF-hand domain-containing protein D2											○
545	H0Y5I3	Choline transporter-like protein 4											○		○
546	H0Y612	E3 ubiquitin-protein ligase TRIM33													○
547	H0Y614	Ubiquitin-fold modifier 1													○
548	H0Y6A4	Glycodelin											○
549	H0Y6E7	RNA-binding motif protein, X chromosome, N-terminally processed (Fragment)									○
550	H0Y6G2	Calcium/calmodulin-dependent protein kinase type II subunit gamma											○
551	H0Y704	Zinc finger protein 185													○
552	H0Y7N6	Actin-binding LIM protein 1													○
553	H0Y895	Rho guanine nucleotide exchange factor 5											○
554	H0Y8S8	Ubiquitin-like modifier-activating enzyme 6													○
555	H0Y8X4	2-deoxynucleoside 5-phosphate N-hydrolase 1													○
556	H0Y984	ADP-ribosyl cyclase/cyclic ADP-ribose hydrolase 2											○
557	H0Y988	N-acylethanolamine-hydrolyzing acid amidase											○
558	H0Y9J2	Calcium/calmodulin-dependent protein kinase type II subunit delta											○
559	H0Y9L2	SLAIN motif-containing protein 2											○
560	H0Y9Y1	Transcription factor BTF3													○
561	H0YA52	Pterin-4-alpha-carbinolamine dehydratase 2											○
562	H0YA68	Alpha-mannosidase													○
563	H0YAC1	Plasma kallikrein													○
564	H0YAE2	FCH domain only protein 2											○
565	H0YAL9	Transmembrane protease serine 11A													○
566	H0YAS7	Polyadenylate-binding protein 1											○
567	H0YB39	Heterogeneous nuclear ribonucleoprotein H													○
568	H0YB51	Vinexin											○
569	H0YB71	Serine/threonine-protein kinase 10													○
570	H0YB91	Iduronate 2-sulfatase											○
571	H0YBG7	Heterogeneous nuclear ribonucleoprotein F											○
572	H0YBJ8	Protein LYRIC											○
573	H0YBN9	Serine/threonine-protein phosphatase 2A catalytic subunit alpha isoform											○
574	H0YBZ2	HLA class II histocompatibility antigen gamma chain											○
575	H0YC04	V-type proton ATPase subunit B, brain isoform													○
576	H0YC42	Uncharacterized protein													○
577	H0YC95	Catenin delta-1											○
578	H0YCG0	Protein scribble homolog											○
579	H0YD13	CD44 antigen													○
580	H0YDB2	Stromal interaction molecule 1											○
581	H0YDE2	Pleckstrin homology domain-containing family A member 7											○
582	H0YDX6	CD44 antigen											○
583	H0YEN5	40S ribosomal protein S2											○
584	H0YER0	Polyadenylate-binding protein 4											○
585	H0YF27	Tripartite motif-containing protein 29													○
586	H0YF61	Non-specific lipid-transfer protein											○
587	H0YFA4	Cysteine-rich protein 2													○
588	H0YFC6	GTP-binding nuclear protein Ran													○
589	H0YGZ7	Scavenger receptor cysteine-rich type 1 protein M130											○
590	H0YH58	Oligoribonuclease, mitochondrial											○
591	H0YH80	Heterogeneous nuclear ribonucleoprotein A1											○
592	H0YHD8	Cysteine-rich protein 2											○
593	H0YHR8	Cytosolic purine 5-nucleotidase													○
594	H0YIN6	Charged multivesicular body protein 4a											○
595	H0YIN7	Uncharacterized protein													○
596	H0YIS4	Protein phosphatase 1 regulatory subunit 12A													○
597	H0YJF9	Dihydrolipoyllysine-residue succinyltransferase component of 2-oxoglutarate dehydrogenase complex, mitochondrial													○
598	H0YJV3	Nidogen-2											○
599	H0YKH0	Transducin-like enhancer protein 3											○
600	H0YKS8	Lactadherin													○
601	H0YKT8	Proteasome subunit beta type											○
602	H0YKU1	Tropomodulin-3													○
603	H0YKW5	Chromosome 15 open reading frame 48											○		○
604	H0YL33	Annexin											○		○
605	H0YLA9	Uncharacterized protein									○
606	H0YLF3	Beta-2-microglobulin													○
607	H0YLH9	Pro-interleukin-16											○		○
608	H0YLR3	U2 small nuclear ribonucleoprotein A'													○
609	H0YLY3	Ceramide synthase 4											○
610	H0YMF4	60S ribosomal protein L28													○
611	H0YMR1	Semaphorin-4B											○
612	H0YMS1	Ammonium transporter Rh type C											○
613	H0YMZ1	Proteasome subunit alpha type											○
614	H0YN26	Acidic leucine-rich nuclear phosphoprotein 32 family member A													○
615	H0YNR9	Homer protein homolog 2													○
616	H0YNX7	GTP cyclohydrolase 1 feedback regulatory protein													○
617	H3BLV0	Complement decay-accelerating factor											○		○
618	H3BM42	Golgi apparatus protein 1													○
619	H3BM89	60S ribosomal protein L4											○
620	H3BMA1	Mesothelin									○		○		○
621	H3BMD8	cAMP-regulated phosphoprotein 19											○
622	H3BMH2	Ras-related protein Rab-11A													○
623	H3BN28	COX assembly mitochondrial protein 2 homolog											○
624	H3BNC1	RNA-binding motif protein, X chromosome													○
625	H3BND3	Cleavage and polyadenylation specificity factor subunit 5													○
626	H3BP42	Apoptosis-associated speck-like protein containing a CARD											○
627	H3BP66	N-acetylgalactosamine-6-sulfatase											○
628	H3BPF6	Prefoldin subunit 5											○
629	H3BQ34	Pyruvate kinase											○
630	H3BQN4	Fructose-bisphosphate aldolase A											○
631	H3BQZ9	Adenine phosphoribosyltransferase													○
632	H3BRU6	Poly(rC)-binding protein 2													○
633	H3BRV9	Nuclear transport factor 2											○
634	H3BS10	Beta-hexosaminidase													○
635	H3BS70	Enoyl-CoA delta isomerase 1, mitochondrial													○
636	H3BT08	Periplakin									○
637	H3BTK3	Calcium-regulated heat stable protein 1											○		○
638	H3BTT9	Signal-regulatory protein beta-1											○
639	H3BU16	Jupiter microtubule-associated homolog 2											○		○
640	H3BU81	Ras-related protein Rab-27A													○
641	H3BVC8	Prostasin													○
642	H3BVD9	Kunitz-type protease inhibitor 1											○		○
643	H3BVG6	Tyrosine-protein kinase receptor													○
644	H7BXD5	Grancalcin													○
645	H7BXR3	Sorbin and SH3 domain-containing protein 2											○
646	H7BXV5	Collagen alpha-1(XVIII) chain											○
647	H7BY36	RNA-binding protein EWS											○
648	H7BY66	Protein S100-A12									○
649	H7BY83	WD repeat-containing protein 44											○
650	H7BZH6	Quinone oxidoreductase PIG3 (Fragment)									○
651	H7BZJ3	Protein disulfide-isomerase A3									○				○
652	H7BZT7	S-formylglutathione hydrolase													○
653	H7BZX1	Sorbin and SH3 domain-containing protein 2													○
654	H7C0F8	Hepatocyte growth factor-like protein													○
655	H7C0V9	Amyloid beta A4 protein											○
656	H7C1E7	Breast carcinoma-amplified sequence 1											○		○
657	H7C1I9	Microtubule-associated serine/threonine-protein kinase 4											○		○
658	H7C1L0	cAMP-dependent protein kinase type II-alpha regulatory subunit													○
659	H7C1L7	N-acetyl-D-glucosamine kinase											○
660	H7C1R1	Zinc finger protein 185													○
661	H7C2T1	Cyclin-dependent kinase inhibitor 1B													○
662	H7C315	Formimidoyltransferase-cyclodeaminase											○
663	H7C3F4	SAFB-like transcription modulator											○		○
664	H7C3I1	Hsc70-interacting protein													○
665	H7C3P4	N-acetylglucosamine-6-sulfatase													○
666	H7C556	Target of Nesh-SH3											○
667	H7C5G1	Isoamyl acetate-hydrolyzing esterase 1 homolog											○		○
668	H9KV70	Neutrophil gelatinase-associated lipocalin									○
669	I3L0A0	Ubiquitin-conjugating enzyme E2 variant 1											○
670	I3L0K2	Thioredoxin domain-containing protein 17											○
671	I3L170	Microtubule-associated protein											○
672	I3L192	Basigin											○
673	I3L1H9	Zymogen granule protein 16 homolog B													○
674	I3L1P8	Mitochondrial 2-oxoglutarate/malate carrier protein													○
675	I3L276	Heme oxygenase 2											○		○
676	I3L2J6	Brain-specific angiogenesis inhibitor 1-associated protein 2											○
677	I3L305	Syntaxin-8											○		○
678	I3L320	DnaJ homolog subfamily A member 2											○
679	I3L397	Eukaryotic translation initiation factor 5A													○
680	I3L3H7	Collagen alpha-1(I) chain											○		○
681	I3L3P7	40S ribosomal protein S15a											○
682	I3L3R2	Actin, cytoplasmic 2													○
683	I3L404	40S ribosomal protein S2													○
684	I3L468	Integrin alpha-L											○
685	I3L495	Platelet-activating factor acetylhydrolase IB subunit alpha													○
686	I3L4C2	Brain-specific angiogenesis inhibitor 1-associated protein 2													○
687	I3L4L8	WD repeat domain phosphoinositide-interacting protein 3											○
688	I3NI10	Phosphatidylinositol transfer protein alpha isoform											○
689	I6L8B7	Fatty acid-binding protein, epidermal													○
690	J3JS69	40S ribosomal protein S18											○
691	J3JS74	Granulocyte-macrophage colony-stimulating factor receptor subunit alpha													○
692	J3KMX5	40S ribosomal protein S13											○
693	J3KMY5	NPC intracellular cholesterol transporter 2													○
694	J3KN29	26S proteasome non-ATPase regulatory subunit 9													○
695	J3KN67	Tropomyosin alpha-3 chain													○
696	J3KNB4	Cathelicidin antimicrobial peptide											○		○
697	J3KNC0	Transcription initiation factor IIA subunit 1											○
698	J3KNC7	Cytochrome b5													○
699	J3KP58	CAP-Gly domain-containing linker protein 1											○
700	J3KPA1	Cysteine-rich secretory protein 3											○		○
701	J3KPS2	Protein FAM83H											○
702	J3KQ18	D-dopachrome decarboxylase											○		○
703	J3KRE2	Rho GDP-dissociation inhibitor 1													○
704	J3KRF7	Tether containing UBX domain for GLUT4											○
705	J3KRI4	Cytoplasmic dynein 1 light intermediate chain 2													○
706	J3KS31	BUB3-interacting and GLEBS motif-containing protein ZNF207											○		○
707	J3KS60	Rho GDP-dissociation inhibitor 1											○
708	J3KSH8	Hematological and neurological expressed 1 protein											○
709	J3KSV1	Haptoglobin													○
710	J3KSX6	5(3)-deoxyribonucleotidase, cytosolic type											○
711	J3KT38	Growth factor receptor-bound protein 2													○
712	J3KT51	Jupiter microtubule-associated homolog 1													○
713	J3KTI3	NAD kinase											○
714	J3KTL2	Serine/arginine-rich splicing factor 1													○
715	J3QL05	Serine/arginine-rich splicing factor 2													○
716	J3QL15	Ribosomal protein L19													○
717	J3QL48	Uncharacterized protein													○
718	J3QLN6	Eukaryotic initiation factor 4A-I													○
719	J3QQV6	Pyridoxine-5-phosphate oxidase											○
720	J3QR55	Keratin, type I cytoskeletal 23													○
721	J3QR89	Uncharacterized protein													○
722	J3QRS3	Myosin regulatory light chain 12A											○		○
723	J3QSB7	Purine nucleoside phosphorylase											○
724	J3QTA2	BAG family molecular chaperone regulator 1											○
725	J9JIE0	G-protein coupled receptor family C group 5 member C											○
726	K7EII6	Echinoderm microtubule-associated protein-like 2													○
727	K7EJ46	Small integral membrane protein 22													○
728	K7EJ51	Septin-9											○
729	K7EJY5	Coiled-coil and C2 domain-containing protein 1A											○
730	K7EK06	Phenylalanine--tRNA ligase alpha subunit													○
731	K7EKI8	Periplakin											○		○
732	K7EKL8	Intercellular adhesion molecule 1											○
733	K7EL50	Calreticulin											○
734	K7EL65	Inositol monophosphatase 2											○
735	K7ELC2	40S ribosomal protein S15													○
736	K7ELJ7	Calpain small subunit 1											○
737	K7ELP0	Tropomyosin alpha-4 chain													○
738	K7EM02	Katanin p60 ATPase-containing subunit A-like 2													○
739	K7EMD9	Keratin, type I cytoskeletal 13													○
740	K7EMS3	Keratin, type I cytoskeletal 19													○
741	K7EMV3	Histone H3													○
742	K7EN27	Protein DJ-1											○
743	K7ENE5	Deoxyribonuclease-2-alpha													○
744	K7ENN9	Arachidonate 12-lipoxygenase, 12S-type													○
745	K7ENT6	Tropomyosin alpha-4 chain													○
746	K7EP16	Eukaryotic translation initiation factor 3 subunit G											○
747	K7EP41	Glucose-6-phosphate isomerase											○
748	K7EP65	60S ribosomal protein L22													○
749	K7EPA6	Thioredoxin-like protein 4A											○
750	K7EPI4	Glial fibrillary acidic protein													○
751	K7EQH6	Keratin, type I cytoskeletal 13													○
752	K7EQK4	SEC14-like protein 1											○
753	K7EQZ3	Uncharacterized protein													○
754	K7ER39	Perilipin-3											○
755	K7ERG9	Complement factor D											○		○
756	K7ERI8	Uncharacterized protein													○
757	K7ERI9	Apolipoprotein C-I													○
758	K7ES69	Calponin-2											○
759	K7ES72	Calcyphosin													○
760	K7ESJ4	Programmed cell death protein 5													○
761	M0QXF7	Myeloid-derived growth factor											○		○
762	M0QXH0	Thioredoxin, mitochondrial											○
763	M0QXM3	Very-long-chain enoyl-CoA reductase											○
764	M0QYS1	60S ribosomal protein L13a													○
765	M0QYU8	Kallikrein-7											○
766	M0QYY1	Aldehyde dehydrogenase family 16 member A1											○
767	M0QYY3	Ly6/PLAUR domain-containing protein 5											○
768	M0QZ04	Tristetraprolin											○
769	M0QZC5	40S ribosomal protein S11													○
770	M0QZM1	Heterogeneous nuclear ribonucleoprotein M											○
771	M0QZN2	40S ribosomal protein S5											○		○
772	M0R0E6	Choriogonadotropin subunit beta variant 2													○
773	M0R0F9	Cdc42-interacting protein 4											○
774	M0R0G9	U1 small nuclear ribonucleoprotein A											○		○
775	M0R0H5	Urokinase plasminogen activator surface receptor													○
776	M0R1L2	6-phosphogluconolactonase											○
777	O00151	PDZ and LIM domain protein 1				○						○			○
778	O00204	Sulfotransferase family cytosolic 2B member 1				○
779	O00204-2	Sulfotransferase family cytosolic 2B member 1											○
780	O00299	Chloride intracellular channel protein 1					○				○	○	○		○
781	O00391	Sulfhydryl oxidase 1				○							○	○	○
782	O00391-2	Isoform 2 of Sulfhydryl oxidase 1									○
783	O00401	Neural Wiskott-Aldrich syndrome protein											○
784	O00468-6	Agrin											○
785	O00479	High mobility group nucleosome-binding domain-containing protein 4													○
786	O00515	Ladinin-1													○
787	O00555	Voltage-dependent P/Q-type calcium channel subunit alpha-1A								○		○
788	O00560	Syntenin-1												○	○
789	O00584	Ribonuclease T2				○					○
790	O00592	Podocalyxin												○	○
791	O00754	Lysosomal alpha-mannosidase				○									○
792	O00757	Fructose-1,6-bisphosphatase isozyme 2											○
793	O14639	Actin-binding LIM protein 1										○
794	O14745	Na(+)/H(+) exchange regulatory cofactor NHE-RF1				○					○		○	○	○
795	O14773	Tripeptidyl-peptidase 1													○
796	O14791-3	Apolipoprotein L1											○
797	O14798	Tumor necrosis factor receptor superfamily member 10C											○
798	O14818	Proteasome subunit alpha type-7											○		○
799	O14950	Myosin regulatory light chain MRLC2										○
800	O15020	Spectrin beta chain, non-erythrocytic 2													○
801	O15020-2	Spectrin beta chain, non-erythrocytic 2											○
802	O15031	Plexin-B2				○							○		○
803	O15126	Secretory carrier-associated membrane protein 1													○
804	O15143	Actin-related protein 2/3 complex subunit 1B												○	○
805	O15144	Actin-related protein 2/3 complex subunit 2								○					○
806	O15145	Actin-related protein 2/3 complex subunit 3				○						○			○
807	O15173	Membrane-associated progesterone receptor component 2											○
808	O15212	Prefoldin subunit 6													○
809	O15231	Zinc finger protein 185				○				○		○			○
810	O15231-4	Isoform 4 of Zinc finger protein 185									○		○
811	O15260	Surfeit locus protein 4				○
812	O15263	Beta-defensin 2 precursor								○
813	O15393	Transmembrane protease, serine 2 precursor				○
814	O15400	Syntaxin-7				○									○
815	O15400-2	Syntaxin-7											○
816	O15457	MutS protein homolog 4				○
817	O15511	Actin-related protein 2/3 complex subunit 5											○		○
818	O43150	Arf-GAP with SH3 domain, ANK repeat and PH domain-containing protein 2										○
819	O43175	D-3-phosphoglycerate dehydrogenase				○				○
820	O43189	PHD finger protein 1										○
821	O43240	Kallikrein-10				○				○	○	○	○	○	○
822	O43278	Kunitz-type protease inhibitor 1 precursor				○
823	O43396	Thioredoxin-like protein 1											○
824	O43451	Maltase-glucoamylase, intestinal				○
825	O43490	Prominin-1												○	○
826	O43490-5	Prominin-1											○
827	O43497	Voltage-dependent T-type calcium channel subunit alpha-1G				○
828	O43516	WAS/WASL-interacting protein family member 1													○
829	O43583	Density-regulated protein											○
830	O43653	Prostate stem cell antigen											○		○
831	O43707	Alpha-actinin-4		○	○	○				○	○	○	○		○
832	O43768	Alpha-endosulfine										○
833	O43781	Dual-specificity tyrosine-phosphorylation regulated kinase 3				○
834	O43852	Calumenin precursor				○
835	O43866	CD5 antigen-like				○					○		○	○	○
836	O43920	NADH dehydrogenase [ubiquinone] iron-sulfur protein 5											○		○
837	O60216	Double-strand-break repair protein rad21 homolog											○
838	O60218	Aldo-keto reductase family 1 member B10			○	○							○		○
839	O60234	Glia maturation factor gamma													○
840	O60235	Transmembrane protease serine 11D		○	○	○				○			○		○
841	O60259	Kallikrein-8 precursor				○						○
842	O60285-2	NUAK family SNF1-like kinase 1	○
843	O60287	Nucleolar pre-ribosomal-associated protein 1													○
844	O60391	Glutamate [NMDA] receptor subunit 3B precursor				○
845	O60437	Periplakin		○	○	○				○		○
846	O60486	Plexin-C1											○
847	O60504	Vinexin		○
848	O60547	GDP-mannose 4,6 dehydratase													○
849	O60635	Tetraspanin-1											○		○
850	O60664	Perilipin-3			○					○		○			○
851	O60701	UDP-glucose 6-dehydrogenase													○
852	O60701-3	UDP-glucose 6-dehydrogenase											○
853	O60784	Target of Myb protein 1													○
854	O60784-3	Target of Myb protein 1											○
855	O60814	Histone H2B type 1-K								○		○
856	O60869	Endothelial differentiation-related factor 1										○			○
857	O60869-2	Endothelial differentiation-related factor 1											○
858	O60911	Cathepsin L2									○		○	○	○
859	O75015	Low affinity immunoglobulin gamma Fc region receptor III-B				○								○
860	O75083	WD repeat-containing protein 1				○									○
861	O75131	Copine-3			○
862	O75190-3	DnaJ homolog subfamily B member 6											○
863	O75223	Gamma-glutamylcyclotransferase		○	○	○					○		○		○
864	O75339	Cartilage intermediate layer protein 1									○		○		○
865	O75347	Tubulin-specific chaperone A										○
866	O75348	V-type proton ATPase subunit G 1													○
867	O75351	Vacuolar protein sorting-associated protein 4B				○							○		○
868	O75367	Core histone macro-H2A.1				○									○
869	O75368	SH3 domain-binding glutamic acid-rich-like protein									○	○	○		○
870	O75369	Filamin-B				○				○		○			○
871	O75369-2	Filamin-B											○
872	O75448	Thyroid hormone receptor-associated protein complex 100 kDa component				○
873	O75531	Barrier-to-autointegration factor											○
874	O75533	Splicing factor 3B subunit 1											○
875	O75556	Mammaglobin-B									○		○		○
876	O75563	Src kinase-associated phosphoprotein 2													○
877	O75594	Peptidoglycan recognition protein 1			○						○		○	○	○
878	O75629	Protein CREG1				○									○
879	O75635	Serpin B7													○
880	O75635-2	Serpin B7											○
881	O75822-2	Eukaryotic translation initiation factor 3 subunit J											○
882	O75874	Isocitrate dehydrogenase [NADP] cytoplasmic									○		○		○
883	O75882	Attractin				○								○	○
884	O75882-2	Attractin											○
885	O75923-15	Dysferlin											○
886	O76027	Annexin A9													○
887	O76094	Signal recognition particle subunit SRP72													○
888	O94760	N(G),N(G)-dimethylarginine dimethylaminohydrolase 1													○
889	O94823	Probable phospholipid-transporting ATPase VB								○
890	O94833	Bullous pemphigoid antigen 1, isoforms 6/9/10										○
891	O94919	Endonuclease domain-containing 1 protein				○							○		○
892	O95171	Sciellin		○	○	○				○	○	○	○	○	○
893	O95182	NADH dehydrogenase [ubiquinone] 1 alpha subcomplex subunit 7											○
894	O95197	Reticulon-3										○
895	O95274	Ly6/PLAUR domain-containing protein 3				○				○		○	○	○	○
896	O95295	SNARE-associated protein Snapin											○		○
897	O95336	6-phosphogluconolactonase													○
898	O95340	Bifunctional 3'-phosphoadenosine 5'-phosphosulfate synthase 2													○
899	O95361	Tripartite motif-containing protein 16				○
900	O95436	Sodium-dependent phosphate transport protein 2B													○
901	O95477	ATP-binding cassette sub-family A member 1													○
902	O95497	Pantetheinase											○		○
903	O95498	Vascular non-inflammatory molecule 2													○
904	O95817	BAG family molecular chaperone regulator 3										○	○		○
905	O95831	Programmed cell death protein 8, mitochondrial precursor				○
906	O95833	Chloride intracellular channel protein 3													○
907	O95867	Lymphocyte antigen 6 complex locus protein G6c													○
908	O95873	Uncharacterized protein C6orf47											○
909	O95969	Secretoglobin family 1D member 2									○			○	○
910	O95994	Anterior gradient protein 2 homolog									○			○	○
911	O96005-3	Cleft lip and palate transmembrane protein 1											○
912	P00338	L-lactate dehydrogenase A chain			○	○				○		○		○	○
913	P00338-3	Isoform 3 of L-lactate dehydrogenase A chain									○
914	P00338-4	L-lactate dehydrogenase A chain											○
915	P00390	Glutathione reductase, mitochondrial			○	○									○
916	P00390-5	Glutathione reductase, mitochondrial											○
917	P00441	Superoxide dismutase [Cu-Zn]		○	○	○		○		○	○	○	○	○	○
918	P00450	Ceruloplasmin		○	○	○	○				○	○	○	○	○
919	P00491	Purine nucleoside phosphorylase			○	○	○				○	○	○		○
920	P00492	Hypoxanthine-guanine phosphoribosyltransferase			○								○		○
921	P00558	Phosphoglycerate kinase 1		○	○	○				○	○	○		○	○
922	P00558-2	Phosphoglycerate kinase 1											○
923	P00738	Haptoglobin		○	○	○	○			○	○	○	○	○	○
924	P00739	Haptoglobin-related protein													○
925	P00746	Complement factor D												○
926	P00747	Plasminogen		○		○					○	○	○	○	○
927	P00748	Coagulation factor XII				○							○		○
928	P00751	Complement factor B			○	○					○	○		○
929	P00915	Carbonic anhydrase 1								○		○		○	○
930	P00918	Carbonic anhydrase 2								○		○		○	○
931	P00966	Argininosuccinate synthase										○
932	P01008	Antithrombin-III		○		○	○				○	○	○	○	○
933	P01009	Alpha-1-antitrypsin		○	○	○		○	○	○	○	○	○	○	○
934	P01011	Alpha-1-antichymotrypsin		○		○			○		○		○	○	○
935	P01019	Angiotensinogen			○						○	○	○		○
936	P01023	Alpha-2-macroglobulin			○	○					○	○	○	○	○
937	P01024	Complement C3		○	○	○	○			○	○	○	○	○	○
938	P01028	Complement C4 precursor		○	○
939	P01031	Complement C5													○
940	P01033	Metalloproteinase inhibitor 1								○				○
941	P01034	Cystatin-C								○	○		○	○	○
942	P01036	Cystatin-S											○		○
943	P01037	Cystatin-SN											○	○
944	P01040	Cystatin-A	○	○	○	○	○	○		○	○	○	○	○	○
945	P01042	Kininogen-1		○	○							○	○	○	○
946	P01042-2	Isoform LMW of Kininogen-1									○
947	P01583	Interleukin-1 alpha											○
948	P01591	Immunoglobulin J chain		○	○	○				○	○	○		○	○
949	P01593	Ig kappa chain V-I				○					○	○
950	P01594	Immunoglobulin kappa variable 1-33													○
951	P01596	Ig kappa chain V-I region CAR											○
952	P01597	Ig kappa chain V-I region DEE		○								○	○
953	P01598	Ig kappa chain V-I region EU									○	○
954	P01599	Immunoglobulin kappa variable 1-17										○			○
955	P01600	Ig kappa chain V-I region Hau												○
956	P01601	Immunoglobulin kappa variable 1D-16													○
957	P01602	Immunoglobulin kappa variable 1-5													○
958	P01605	Ig kappa chain V-I region Lay								○		○	○
959	P01607	Ig kappa chain V-I region Rei											○
960	P01611	Ig kappa chain V-I region Wes											○
961	P01612	Ig kappa chain V-I region Mev											○
962	P01613	Ig kappa chain V-I region Ni											○
963	P01614	Ig kappa chain V-II region Cum										○
964	P01616	Ig kappa chain V-II region MIL				○
965	P01617	Ig kappa chain V-II region TEW		○	○									○
966	P01619	Immunoglobulin kappa variable 3-20									○	○	○		○
967	P01620	Ig kappa chain V-III region SIE		○								○		○
968	P01621	Ig kappa chain V-III region NG9											○
969	P01623	Ig kappa chain V-III region WOL									○	○
970	P01624	Immunoglobulin kappa variable 3-15											○
971	P01625	Ig kappa chain V-IV region Len		○	○	○						○	○	○
972	P01699	Immunoglobulin lambda variable 1-44													○
973	P01700	Immunoglobulin lambda variable 1-47										○			○
974	P01701	Immunoglobulin lambda variable 1-51			○										○
975	P01703	Immunoglobulin lambda variable 1-40		○									○		○
976	P01704	Immunoglobulin lambda variable 2-14													○
977	P01706	Immunoglobulin lambda variable 2-11													○
978	P01708	Ig lambda chain V-II region BUR				○
979	P01709	Immunoglobulin lambda variable 2-8													○
980	P01714	Ig lambda chain V-III region SH				○					○	○	○
981	P01717	Ig lambda chain V-IV region Hil										○	○
982	P01719	Ig lambda chain V-V region DEL											○
983	P01743	Immunoglobulin heavy variable 1-46				○						○			○
984	P01763	Immunoglobulin heavy variable 3-48													○
985	P01764	Immunoglobulin heavy variable 3-23													○
986	P01765	Ig heavy chain V-III region TIL									○	○	○
987	P01766	Immunoglobulin heavy variable 3-13			○	○					○	○			○
988	P01767	Immunoglobulin heavy variable 3-53											○		○
989	P01768	Ig heavy chain V-III region CAM				○						○
990	P01771	Ig heavy chain V-III region HIL				○						○
991	P01772	Ig heavy chain V-III region KOL			○
992	P01775	Ig heavy chain V-III region LAY											○
993	P01780	Immunoglobulin heavy variable 3-7											○		○
994	P01781	Ig heavy chain V-III region GAL									○		○
995	P01782	Immunoglobulin heavy variable 3-9													○
996	P01814	Immunoglobulin heavy variable 2-70													○
997	P01824	Immunoglobulin heavy variable 4-39													○
998	P01833	Polymeric immunoglobulin receptor		○	○	○			○	○	○	○	○	○	○
999	P01834	Immunoglobulin kappa constant		○	○	○			○	○	○	○		○	○
1000	P01842	Ig lambda chain C regions		○	○	○			○	○		○
1001	P01857	Immunoglobulin heavy constant gamma 1		○	○	○	○		○	○	○	○		○	○
1002	P01859	Immunoglobulin heavy constant gamma 2		○	○	○				○	○	○	○	○	○
1003	P01860	Immunoglobulin heavy constant gamma 3			○					○	○	○		○	○
1004	P01861	Ig gamma-4 chain C region		○	○	○				○	○	○	○	○
1005	P01871	Ig mu chain C region		○	○	○						○		○
1006	P01871-2	Isoform 2 of Ig mu chain C region									○
1007	P01876	Immunoglobulin heavy constant alpha 1		○	○	○				○	○	○	○	○	○
1008	P01877	Immunoglobulin heavy constant alpha 2		○		○				○	○	○	○	○	○
1009	P02042	Hemoglobin subunit delta								○	○	○			○
1010	P02100	Hemoglobin subunit epsilon								○		○
1011	P02144	Myoglobin										○
1012	P02452	Collagen alpha-1(I) chain										○
1013	P02511	Alpha-crystallin B chain				○				○		○	○
1014	P02533	Keratin, type I cytoskeletal 14									○			○	○
1015	P02538	Keratin, type II cytoskeletal 6A									○			○	○
1016	P02545	Prelamin-A/C			○	○				○	○	○			○
1017	P02545-3	Prelamin-A/C											○
1018	P02647	Apolipoprotein A-I		○	○	○	○			○	○	○	○	○	○
1019	P02652	Apolipoprotein A-II								○		○		○
1020	P02654	Apolipoprotein C-I										○
1021	P02671	Fibrinogen alpha chain		○	○	○				○		○	○	○	○
1022	P02671-2	Isoform 2 of Fibrinogen alpha chain									○
1023	P02675	Fibrinogen beta chain		○	○	○	○			○	○	○	○	○	○
1024	P02679	Fibrinogen gamma chain		○	○	○						○		○
1025	P02679-2	Isoform Gamma-A of Fibrinogen gamma chain									○
1026	P02743	Serum amyloid P-component											○
1027	P02748	Complement component C9													○
1028	P02749	Beta-2-glycoprotein 1		○	○	○				○	○	○	○	○	○
1029	P02750	Leucine-rich alpha-2-glycoprotein			○								○	○	○
1030	P02751	Fibronectin			○	○									○
1031	P02751-10	Fibronectin											○
1032	P02751-9	Isoform 9 of Fibronectin									○
1033	P02760	Protein AMBP			○						○			○	○
1034	P02763	Alpha-1-acid glycoprotein 1		○	○	○	○			○	○	○	○	○	○
1035	P02765	Alpha-2-HS-glycoprotein		○	○					○		○		○	○
1036	P02766	Transthyretin			○	○	○	○		○		○		○	○
1037	P02768	Serum albumin	○	○	○	○	○	○	○	○	○	○		○	○
1038	P02774	Vitamin D-binding protein		○	○	○	○			○	○	○		○	○
1039	P02787	Serotransferrin		○	○	○	○		○	○	○	○	○	○	○
1040	P02788	Lactotransferrin		○	○	○	○		○	○	○	○		○	○
1041	P02790	Hemopexin		○	○	○				○	○	○	○	○	○
1042	P02792	Ferritin light chain				○						○
1043	P02814	Submaxillary gland androgen-regulated protein 3B											○
1044	P03973	Antileukoproteinase		○	○	○			○	○	○	○	○	○	○
1045	P04003	C4b-binding protein alpha chain				○							○		○
1046	P04004	Vitronectin		○	○						○	○	○		○
1047	P04040	Catalase		○	○	○	○				○	○	○	○	○
1048	P04066	Tissue alpha-L-fucosidase											○		○
1049	P04075	Fructose-bisphosphate aldolase A		○	○	○				○	○	○		○	○
1050	P04080	Cystatin-B	○	○	○	○	○			○	○	○	○	○	○
1051	P04083	Annexin A1		○	○	○	○		○	○	○	○	○	○	○
1052	P04114	Apolipoprotein B-100								○	○		○		○
1053	P04179	Superoxide dismutase [Mn], mitochondrial										○			○
1054	P04180	Phosphatidylcholine-sterol acyltransferase											○
1055	P04196	Histidine-rich glycoprotein				○					○		○		○
1056	P04206	Ig kappa chain V-III region GOL											○
1057	P04207	Ig kappa chain V-III region CLL			○								○
1058	P04208	Ig lambda chain V-I region WAH				○							○
1059	P04211	Ig lambda chain V region 4A									○
1060	P04217	Alpha-1B-glycoprotein			○		○				○	○	○	○	○
1061	P04259	Keratin, type II cytoskeletal 6B									○		○		○
1062	P04264	Keratin, type II cytoskeletal 1									○		○		○
1063	P04279	Semenogelin-1		○						○					○
1064	P04406	Glyceraldehyde-3-phosphate dehydrogenase		○	○	○	○		○	○	○	○	○	○	○
1065	P04430	Immunoglobulin kappa variable 1-16											○		○
1066	P04432	Immunoglobulin kappa variable 1D-39													○
1067	P04433	Immunoglobulin kappa variable 3-11								○		○			○
1068	P04434	Ig kappa chain V-III region VH (Fragment)									○
1069	P04632	Calpain small subunit 1									○
1070	P04745	Alpha-amylase 1									○			○	○
1071	P04746	Pancreatic alpha-amylase											○
1072	P04792	Heat shock protein beta-1		○	○	○			○	○	○	○	○	○	○
1073	P04839	Cytochrome b-245 heavy chain													○
1074	P04899	Guanine nucleotide-binding protein G(i) subunit alpha-2													○
1075	P04908	Histone H2A type 1-B/E												○
1076	P05089	Arginase-1				○							○		○
1077	P05090	Apolipoprotein D				○					○			○
1078	P05107	Integrin beta-2				○					○	○
1079	P05109	Protein S100-A8	○	○	○	○	○		○	○	○	○	○	○	○
1080	P05114	Non-histone chromosomal protein HMG-14													○
1081	P05120	Plasminogen activator inhibitor 2											○		○
1082	P05141	ADP/ATP translocase 2													○
1083	P05154	Plasma serine protease inhibitor precursor				○				○
1084	P05155	Plasma protease C1 inhibitor				○						○			○
1085	P05156	Complement factor I												○
1086	P05160	Coagulation factor XIII B chain											○
1087	P05164	Myeloperoxidase		○	○	○			○	○	○	○		○	○
1088	P05164-2	Myeloperoxidase											○
1089	P05186-2	Alkaline phosphatase, tissue-nonspecific isozyme											○
1090	P05187	Alkaline phosphatase, placental type											○		○
1091	P05204	Non-histone chromosomal protein HMG-17		○						○		○			○
1092	P05386	60S acidic ribosomal protein P1		○											○
1093	P05387	60S acidic ribosomal protein P2		○						○		○	○		○
1094	P05388	60S acidic ribosomal protein P0		○
1095	P05455	Lupus La protein											○
1096	P05543	Thyroxine-binding globulin											○		○
1097	P05546	Heparin cofactor 2											○		○
1098	P05787	Keratin, type II cytoskeletal 8													○
1099	P06310	Immunoglobulin kappa variable 2-30													○
1100	P06311	Ig kappa chain V-III region IARC/BL41											○
1101	P06312	Immunoglobulin kappa variable 4-1			○										○
1102	P06396	Gelsolin			○	○						○	○	○	○
1103	P06396-2	Isoform 2 of Gelsolin									○
1104	P06576	ATP synthase subunit beta, mitochondrial										○			○
1105	P06702	Protein S100-A9	○	○	○	○	○		○	○	○	○	○	○	○
1106	P06703	Protein S100-A6									○	○
1107	P06727	Apolipoprotein A-IV										○	○	○	○
1108	P06731	Carcinoembryonic antigen-related cell adhesion molecule 5		○		○				○	○	○			○
1109	P06731-2	Carcinoembryonic antigen-related cell adhesion molecule 5											○
1110	P06733	Alpha-enolase		○	○		○			○	○	○	○		○
1111	P06737	Glycogen phosphorylase, liver form									○				○
1112	P06744	Glucose-6-phosphate isomerase								○		○		○	○
1113	P06744-2	Isoform 2 of Glucose-6-phosphate isomerase									○
1114	P06748	Nucleophosmin													○
1115	P06748-2	Nucleophosmin											○
1116	P06753	Tropomyosin 3			○	○				○		○
1117	P06753-2	Tropomyosin alpha-3 chain											○
1118	P06888	Ig lambda chain V-I region EPS											○
1119	P06889	Ig lambda chain V-IV region MOL											○
1120	P06899	Histone H2B type 1-J										○
1121	P07108	Acyl-CoA-binding protein		○	○	○		○		○	○	○	○		○
1122	P07195	L-lactate dehydrogenase B chain											○		○
1123	P07237	Protein disulfide-isomerase		○	○	○					○	○	○		○
1124	P07288	Prostate-specific antigen													○
1125	P07305	Histone H1.0								○		○			○
1126	P07305-2	Histone H1.0											○
1127	P07339	Cathepsin D			○	○					○	○	○	○
1128	P07355	Annexin A2		○	○	○	○		○	○		○	○	○	○
1129	P07355-2	Isoform 2 of Annexin A2									○
1130	P07357	Complement component C8 alpha chain									○		○		○
1131	P07360	Complement component C8 gamma chain									○		○		○
1132	P07384	Calpain-1 catalytic subunit			○	○					○	○	○		○
1133	P07476	Involucrin		○	○	○			○	○	○	○	○	○	○
1134	P07477	Trypsin-1												○
1135	P07602	Prosaposin										○		○	○
1136	P07602-3	Isoform Sap-mu-9 of Proactivator polypeptide									○
1137	P07686	Beta-hexosaminidase subunit beta				○									○
1138	P07711	Cathepsin L1											○
1139	P07737	Profilin-1		○	○	○	○			○	○	○	○	○	○
1140	P07738	Bisphosphoglycerate mutase													○
1141	P07741	Adenine phosphoribosyltransferase										○
1142	P07814	Bifunctional glutamate/proline--tRNA ligase													○
1143	P07858	Cathepsin B		○	○	○					○	○	○		○
1144	P07900	Heat shock protein HSP 90-alpha		○	○	○							○	○	○
1145	P07911	Uromodulin precursor				○
1146	P07919	Cytochrome b-c1 complex subunit 6, mitochondrial				○									○
1147	P07948	Tyrosine-protein kinase Lyn				○									○
1148	P07951	Tropomyosin beta chain								○
1149	P07998	Ribonuclease pancreatic				○							○
1150	P08107	Heat shock 70 kDa protein 1		○	○	○				○	○	○	○
1151	P08118	Beta-microseminoprotein													○
1152	P08123	Collagen alpha-2(I) chain			○	○				○	○			○
1153	P08133	Annexin A6													○
1154	P08133-2	Annexin A6											○
1155	P08174	Complement decay-accelerating factor precursor				○
1156	P08185	Corticosteroid-binding globulin											○	○	○
1157	P08236	Beta-glucuronidase				○									○
1158	P08236-3	Beta-glucuronidase											○
1159	P08238	Heat shock protein HSP 90-beta			○	○				○	○		○		○
1160	P08246	Neutrophil elastase			○	○			○	○	○	○	○	○	○
1161	P08294	Extracellular superoxide dismutase [Cu-Zn]													○
1162	P08311	Cathepsin G	○	○	○	○			○	○	○	○	○	○	○
1163	P08473	Neprilysin													○
1164	P08567	Pleckstrin													○
1165	P08571	Monocyte differentiation antigen CD14													○
1166	P08603	Complement factor H		○	○	○				○	○	○	○	○	○
1167	P08670	Vimentin		○	○	○				○	○	○			○
1168	P08697	Alpha-2-antiplasmin				○						○	○	○
1169	P08708	40S ribosomal protein S17								○					○
1170	P08727	Keratin, type I cytoskeletal 19												○	○
1171	P08729	Keratin, type II cytoskeletal 7													○
1172	P0875	Annexin A5					○
1173	P08754	Guanine nucleotide-binding protein G(k) subunit alpha													○
1174	P08758	Annexin A5			○						○	○	○		○
1175	P08779	Keratin, type I cytoskeletal 16									○				○
1176	P08833	Insulin-like growth factor binding protein 1 precursor			○
1177	P09211	Glutathione S-transferase P		○	○	○	○	○		○	○	○			○
1178	P09237	Matrilysin									○
1179	P09341	Growth-regulated alpha protein											○
1180	P09382	Galectin-1													○
1181	P09429	High mobility group protein B1				○						○			○
1182	P09466	Glycodelin								○				○
1183	P09466-3	Isoform 3 of Glycodelin									○
1184	P09467	Fructose-1,6-bisphosphatase 1										○	○		○
1185	P09486	SPARC												○
1186	P09488	Glutathione S-transferase Mu 1													○
1187	P09493	Tropomyosin alpha-1 chain				○
1188	P09497	Clathrin light chain B								○		○			○
1189	P09497-2	Clathrin light chain B											○
1190	P09525	Annexin A4				○					○	○	○		○
1191	P09543	2,3-cyclic-nucleotide 3-phosphodiesterase													○
1192	P09543-2	2,3-cyclic-nucleotide 3-phosphodiesterase											○
1193	P09651	Heterogeneous nuclear ribonucleoprotein A1				○				○
1194	P09668	Cathepsin H precursor				○
1195	P09758	Tumor-associated calcium signal transducer 2				○						○	○		○
1196	P09960	Leukotriene A-4 hydrolase				○					○				○
1197	P09960-3	Leukotriene A-4 hydrolase											○
1198	P09972	Fructose-bisphosphate aldolase C				○						○	○		○
1199	P0C0L4	Complement C4-A										○		○
1200	P0C0L4-2	Complement C4-A											○
1201	P0C0L5	Complement C4-B				○
1202	P0C0S5	Histone H2A.Z (H2A/z).				○						○
1203	P0C0S8	Histone H2A type 1								○		○
1204	P0C7M2	Putative heterogeneous nuclear ribonucleoprotein A1-like protein 3										○
1205	P0C869	Cytosolic phospholipase A2 beta								○
1206	P0CG05	Ig lambda-2 chain C regions											○	○
1207	P0CG06	Ig lambda-3 chain C regions									○
1208	P0CG48	Polyubiquitin-C												○
1209	P0DMV8	Heat shock 70 kDa protein 1A												○
1210	P0DOY3	Immunoglobulin lambda constant 3													○
1211	P0DP01	Immunoglobulin heavy variable 1-8													○
1212	P0DP02	Immunoglobulin heavy variable 3-30-3													○
1213	P0DP09	Immunoglobulin kappa variable 1-13													○
1214	P0DP25	Calmodulin-3													○
1215	P0DP57	Secreted Ly-6/uPAR domain-containing protein 2													○
1216	P10153	Non-secretory ribonuclease			○	○						○	○	○	○
1217	P10155	60 kDa SS-A/Ro ribonucleoprotein				○
1218	P10253	Lysosomal alpha-glucosidase											○		○
1219	P10412	Histone H1.4								○	○	○	○	○	○
1220	P10599	Thioredoxin		○	○	○	○	○		○	○	○		○	○
1221	P10599-2	Thioredoxin											○
1222	P10606	Cytochrome c oxidase subunit 5B, mitochondrial precursor								○		○
1223	P10619	Lysosomal protective protein precursor				○
1224	P10643	Complement component C7											○		○
1225	P10809	60 kDa heat shock protein, mitochondrial													○
1226	P10909	Clusterin				○				○				○	○
1227	P10909-4	Clusterin											○
1228	P10909-5	Isoform 5 of Clusterin									○
1229	P11021	Endoplasmic reticulum chaperone BiP		○	○	○					○	○	○		○
1230	P11137	Microtubule-associated protein 2													○
1231	P11137-2	Microtubule-associated protein 2											○
1232	P11142	Heat shock cognate 71 kDa protein		○	○	○				○	○	○			○
1233	P11215	Integrin alpha-M									○		○		○
1234	P11216	Glycogen phosphorylase, brain form				○
1235	P11279	Lysosome-associated membrane glycoprotein 1													○
1236	P11413	Glucose-6-phosphate 1-dehydrogenase				○	○								○
1237	P11678	Eosinophil peroxidase											○
1238	P11717	Cation-independent mannose-6-phosphate receptor											○		○
1239	P12035	Keratin, type II cytoskeletal 3													○
1240	P12036	Neurofilament heavy polypeptide								○
1241	P12109	Collagen alpha-1(VI) chain												○
1242	P12273	Prolactin-inducible protein				○				○					○
1243	P12277	Creatine kinase B-type													○
1244	P12429	Annexin A3		○	○	○	○	○		○	○	○	○	○	○
1245	P12724	Eosinophil cationic protein		○	○	○				○		○		○	○
1246	P12814	Alpha-actinin-1				○				○		○	○		○
1247	P12814-3	Isoform 3 of Alpha-actinin-1									○
1248	P12830	Cadherin-1				○					○				○
1249	P12838	Neutrophil defensin 4										○			○
1250	P13010	X-ray repair cross-complementing protein 5													○
1251	P13284	Gamma-interferon-inducible lysosomal thiol reductase													○
1252	P13473	Lysosome-associated membrane glycoprotein 2													○
1253	P13473-2	Lysosome-associated membrane glycoprotein 2											○
1254	P13489	Ribonuclease inhibitor											○		○
1255	P13498	Cytochrome b-245 light chain											○
1256	P13611	Versican core protein precursor				○
1257	P13611-5	Versican core protein											○
1258	P13639	Elongation factor 2		○	○	○						○			○
1259	P13645	Keratin, type I cytoskeletal 10									○			○	○
1260	P13646	Keratin, type I cytoskeletal 13									○			2	○
1261	P13647	Keratin, type II cytoskeletal 5												○	○
1262	P13667	Protein disulfide-isomerase A4				○					○		○
1263	P13671	Complement component C6				○							○		○
1264	P13688	Carcinoembryonic antigen-related cell adhesion molecule 1													○
1265	P13688-2	Carcinoembryonic antigen-related cell adhesion molecule 1											○
1266	P13716	Delta-aminolevulinic acid dehydratase													○
1267	P13726	Tissue factor													○
1268	P13727	Bone marrow proteoglycan													○
1269	P13796	Plastin-2		○	○	○	○		○	○	○	○	○	○	○
1270	P13797	Plastin-3				○				○		○	○		○
1271	P13929	Beta-enolase				○
1272	P13987	CD59 glycoprotein		○	○	○				○	○	○
1273	P14136	Glial fibrillary acidic protein								○		○
1274	P14151	L-selectin											○
1275	P14174	Macrophage migration inhibitory factor								○		○	○		○
1276	P14314	Glucosidase 2 subunit beta precursor				○
1277	P14317	Hematopoietic lineage cell-specific protein				○
1278	P14324	Farnesyl pyrophosphate synthase													○
1279	P14384	Carboxypeptidase M								○	○			○	○
1280	P14550	Alcohol dehydrogenase [NADP(+)]													○
1281	P14618	Pyruvate kinase PKM		○	○	○				○		○	○	○	○
1282	P14618-2	Isoform M1 of Pyruvate kinase isozymes M1/M2									○
1283	P14625	Endoplasmin				○					○
1284	P14780	Matrix metalloproteinase-9		○	○	○					○	○	○	○	○
1285	P14854	Cytochrome c oxidase subunit 6B1				○						○			○
1286	P14923	Junction plakoglobin		○	○	○						○	○		○
1287	P15056	B-Raf proto-oncogene serine/threonine-protein kinase								○
1288	P15090	Fatty acid-binding protein, adipocyte											○
1289	P15104	Glutamine synthetase								○	○	○	○		○
1290	P15144	Aminopeptidase N													○
1291	P15153	Ras-related C3 botulinum toxin substrate 2				○						○			○
1292	P15259	Phosphoglycerate mutase 2				○				○		○
1293	P15289	Arylsulfatase A precursor				○
1294	P15289-2	Arylsulfatase A											○
1295	P15291	Beta-1,4-galactosyltransferase 1												○	○
1296	P15309	Prostatic acid phosphatase				○					○		○		○
1297	P15311	Ezrin				○				○	○	○
1298	P15328	Folate receptor alpha									○		○	○	○
1299	P15374	Ubiquitin carboxyl-terminal hydrolase isozyme L3											○
1300	P15428	15-hydroxyprostaglandin dehydrogenase [NAD+]										○
1301	P15531	Nucleoside diphosphate kinase A									○	○	○
1302	P15538	cytochrome P450, family 11, subfamily B, polypeptide 1 isoform 2 precursor				○
1303	P15814	Immunoglobulin lambda-like polypeptide 1													○
1304	P15848	Arylsulfatase B											○		○
1305	P15924	Desmoplakin		○	○	○				○	○	○	○	○	○
1306	P15941	Mucin-1												○
1307	P16035	Metalloproteinase inhibitor 2								○		○	○		○
1308	P16152	Carbonyl reductase [NADPH] 1													○
1309	P16401	Histone H1.5		○	○	○				○	○	○	○		○
1310	P16402	Histone H1.3		○						○		○	○		○
1311	P16403	Histone H1.2			○					○			○		○
1312	P16870	Carboxypeptidase E					○								○
1313	P16949	Stathmin										○
1314	P16989	Y-box-binding protein 3													○
1315	P16989-2	Y-box-binding protein 3											○
1316	P17066	Heat shock 70 kDa protein 6											○		○
1317	P17096	High mobility group protein HMG-I/HMG-Y										○	○
1318	P17174	Aspartate aminotransferase, cytoplasmic									○				○
1319	P17174-2	Aspartate aminotransferase, cytoplasmic											○
1320	P17213	Bactericidal permeability-increasing protein				○					○	○	○	○	○
1321	P17342-2	Atrial natriuretic peptide receptor 3											○
1322	P17858	liver phosphofructokinase isoform b				○
1323	P17900	Ganglioside GM2 activator				○				○	○	○	○		○
1324	P17931	Galectin-3				○				○		○	○		○
1325	P17987	T-complex protein 1 subunit alpha													○
1326	P18054	Arachidonate 12-lipoxygenase, 12S-type				○				○			○		○
1327	P18065	Insulin-like growth factor-binding protein 2											○	○	○
1328	P18077	60S ribosomal protein L35a										○
1329	P18124	60S ribosomal protein L7										○	○		○
1330	P18136	Ig kappa chain V-III region HIC [Precursor]				○
1331	P18206	Vinculin		○	○	○				○		○			○
1332	P18206-2	Isoform 1 of Vinculin									○		○
1333	P18428	Lipopolysaccharide-binding protein											○		○
1334	P18510	Interleukin-1 receptor antagonist protein		○	○	○	○	○		○	○	○			○
1335	P18510-4	Interleukin-1 receptor antagonist protein											○
1336	P18621	60S ribosomal protein L17 (L23) isoform 5				○				○		○
1337	P18669	Phosphoglycerate mutase 1		○	○	○				○		○	○	○	○
1338	P18858	DNA ligase 1				○
1339	P18859	ATP synthase, H+ transportine, mitochondrial FO complex				○						○
1340	P19012	Keratin, type I cytoskeletal 15									○				○
1341	P19013	Keratin, type II cytoskeletal 4									○		○	○	○
1342	P19021	Peptidyl-glycine alpha-amidating monooxygenase													○
1343	P19021-2	Peptidyl-glycine alpha-amidating monooxygenase											○
1344	P19105	Myosin regulatory light chain 2, nonsarcomeric				○
1345	P19113-2	Histidine decarboxylase											○
1346	P19338	Nucleolin													○
1347	P19440	Glutathione hydrolase 1 proenzyme												○	○
1348	P19447	TFIIH basal transcription factor complex helicase XPB subunit								○
1349	P19652	Alpha-1-acid glycoprotein 2			○	○					○	○	○	○	○
1350	P19823	Inter-alpha-trypsin inhibitor heavy chain H2										○
1351	P19827	Inter-alpha-trypsin inhibitor heavy chain H1											○		○
1352	P19957	Elafin				○				○	○	○	○	○	○
1353	P19961	Alpha-amylase 2B				○							○
1354	P19971	Thymidine phosphorylase precursor										○
1355	P20020	Plasma membrane calcium-transporting ATPase1				○
1356	P20042	Eukaryotic translation initiation factor 2 subunit 2											○
1357	P20061	Transcobalamin-1				○					○		○	○	○
1358	P20073	Annexin A7													○
1359	P20160	Azurocidin			○	○				○	○	○	○	○	○
1360	P20339	Ras-related protein Rab-5A													○
1361	P20340	Ras-related protein Rab-6A													○
1362	P20618	Proteasome subunit beta type-1											○		○
1363	P20670	Histone H2A.o	○	○
1364	P20671	Histone H2A type 1-D										○
1365	P20674	Cytochrome c oxidase subunit 5A, mitochondrial										○
1366	P20700	Lamin-B1				○					○		○		○
1367	P20742	Pregnancy zone protein											○		○
1368	P20810	Calpastatin		○	○	○				○		○
1369	P20810-5	Calpastatin											○
1370	P20810-7	Isoform 7 of Calpastatin									○
1371	P20851-2	C4b-binding protein beta chain											○
1372	P20908	Collagen alpha-1(V) chain precursor				○
1373	P20930	Filaggrin				○				○	○	○			○
1374	P20933	N(4)-(beta-N-acetylglucosaminyl)-L-asparaginase											○		○
1375	P21128	Placental protein 11 precursor				○
1376	P21128-3	Poly(U)-specific endoribonuclease											○
1377	P21333	Filamin A			○	○
1378	P21709-3	Ephrin type-A receptor 1											○
1379	P21817	Ryanodine receptor 1				○
1380	P21980	Protein-glutamine gamma-glutamyltransferase 2													○
1381	P22090	40S ribosomal protein S4, Y isoform 1				○
1382	P22234	Multifunctional protein ADE2													○
1383	P22307	Non-specific lipid-transfer protein													○
1384	P22314	Ubiquitin-like modifier-activating enzyme 1				○					○	○			○
1385	P22314-2	Ubiquitin-like modifier-activating enzyme 1											○
1386	P22352	Glutathione peroxidase 3									○
1387	P22392	Nucleoside diphosphate kinase B										○
1388	P22528	Cornifin-B		○	○	○				○	○	○	○	○	○
1389	P22531	Small proline-rich protein 2E								○	○	○	○	○
1390	P22532	Small proline-rich protein 2D		○	○					○	○	○	○		○
1391	P22626	Heterogeneous nuclear ribonucleoproteins A2/B1				○						○			○
1392	P22681	E3 ubiquitin-protein ligase CBL											○
1393	P22692	Insulin-like growth factor-binding protein 4									○		○	○
1394	P22735	Protein-glutamine gamma-glutamyltransferase K		○		○				○	○		○		○
1395	P22894	Neutrophil collagenase			○	○					○		○	○	○
1396	P22914	Beta-crystallin S											○		○
1397	P23083	Immunoglobulin heavy variable 1-2			○						○	○	○		○
1398	P23142	Fibulin-1				○				○				○	○
1399	P23142-4	Isoform C of Fibulin-1									○		○
1400	P23246	Splicing factor, proline- and glutamine-rich				○							○		○
1401	P23284	Peptidyl-prolyl cis-trans isomerase B				○					○	○	○		○
1402	P23381	Tryptophan--tRNA ligase, cytoplasmic													○
1403	P23396	40S ribosomal protein S3				○
1404	P23434	Glycine cleavage system H protein, mitochondrial											○
1405	P23490	Loricrin											○
1406	P23526	Adenosylhomocysteinase				○									○
1407	P23527	Histone H2B type 1-O												○
1408	P23528	Cofilin-1		○		○				○	○	○			○
1409	P23786	Carnitine O-palmitoyltransferase 2, mitochondrial								○
1410	P24071	Immunoglobulin alpha Fc receptor													○
1411	P24158	Myeloblastin precursor		○	○	○				○		○
1412	P24534	Elongation factor 1-beta													○
1413	P24539	ATP synthase subunit b, mitochondrial										○
1414	P24666	Low molecular weight phosphotyrosine protein phosphatase													○
1415	P25311	Zinc-alpha-2-glycoprotein				○	○				○	○	○	○	○
1416	P25325	3-mercaptopyruvate sulfurtransferase											○
1417	P25398	40S ribosomal protein S12										○	○		○
1418	P25685	DnaJ homolog subfamily B member 1								○		○	○		○
1419	P25705	ATP synthase subunit alpha, mitochondrial [Precursor]										○
1420	P25774	Cathepsin S				○					○				○
1421	P25774-2	Cathepsin S											○
1422	P25786	Proteasome subunit alpha type-1											○		○
1423	P25788	Proteasome subunit alpha type-3									○				○
1424	P25788-2	Proteasome subunit alpha type-3											○
1425	P25789	Proteasome subunit alpha type-4				○									○
1426	P25815	Protein S100-P			○	○					○	○	○		○
1427	P26022	Pentraxin-related protein PTX3													○
1428	P26038	Moesin		○	○	○					○	○	○		○
1429	P26373	60S ribosomal protein L13								○		○			○
1430	P26447	Protein S100-A4			○								○		○
1431	P26583	High mobility group protein B2									○	○	○		○
1432	P26639	Threonine--tRNA ligase, cytoplasmic											○
1433	P26641	Elongation factor 1-gamma				○						○	○		○
1434	P27105	Erythrocyte band 7 integral membrane protein													○
1435	P27169	Serum paraoxonase/arylesterase 1											○		○
1436	P27348	14-3-3 protein theta										○
1437	P27482	Calmodulin-like protein 3		○	○	○				○	○	○	○		○
1438	P27487	Dipeptidyl peptidase 4				○							○		○
1439	P27635	60S ribosomal protein L10										○
1440	P27797	Calreticulin				○					○	○			○
1441	P27816	Microtubule-associated protein 4		○
1442	P27824	Calnexin				○									○
1443	P27824-3	Calnexin											○
1444	P27918	Properdin				○									○
1445	P28001	Histone H2A.a			○
1446	P28066	Proteasome subunit alpha type-5											○		○
1447	P28070	Proteasome subunit beta type-4											○		○
1448	P28072	Proteasome subunit beta type-6									○		○		○
1449	P28074	Proteasome subunit beta type-5													○
1450	P28074-3	Proteasome subunit beta type-5											○
1451	P28799	Granulins		○	○	○					○		○		○
1452	P29034	Protein S100-A2			○						○	○			○
1453	P29218	Inositol monophosphatase 1				○							○		○
1454	P29317-2	Ephrin type-A receptor 2											○
1455	P29373	Cellular retinoic acid-binding protein 2		○	○	○				○		○	○		○
1456	P29401	Transketolase			○	○						○	○		○
1457	P29508	Serpin B3		○	○	○	○	○	○	○	○	○	○	○	○
1458	P29590	Probable transcription factor PML				○
1459	P29966	Myristoylated alanine-rich C-kinase substrate									○	○			○
1460	P30040	Endoplasmic reticulum resident protein 29													○
1461	P30041	Peroxiredoxin-6								○	○	○	○		○
1462	P30043	Flavin reductase (NADPH)				○				○		○			○
1463	P30044	Peroxiredoxin-5, mitochondrial										○			○
1464	P30044-2	Peroxiredoxin-5, mitochondrial											○
1465	P30046	D-dopachrome tautomerase			○
1466	P30047	GTP cyclohydrolase 1 feedback regulatory protein											○
1467	P30048	Thioredoxin-dependent peroxide reductase, mitochondrial													○
1468	P30050	60S ribosomal protein L12				○						○			○
1469	P30050-2	60S ribosomal protein L12											○
1470	P30085	UMP-CMP kinase										○
1471	P30086	Phosphatidylethanolamine-binding protein 1		○	○	○	○			○	○	○	○		○
1472	P30101	Protein disulfide-isomerase A3		○								○	○		○
1473	P30153	Serine/threonine-protein phosphatase 2A 65 kDa regulatory subunit A				○
1474	P30273	High affinity immunoglobulin epsilon receptor subunit gamma											○
1475	P30456	HLA class I histocompatibility antigen, A-43 alpha chain precursor				○
1476	P30475	HLA class I histocompatibility antigen, B-39 alpha chain precursor				○
1477	P30520	Adenylosuccinate synthetase isozyme 2													○
1478	P30740	Leukocyte elastase inhibitor		○	○	○		○	○	○	○	○	○		○
1479	P31146	Coronin-1A			○						○		○		○
1480	P31151	Protein S100-A7		○	○	○				○	○	○	○	○	○
1481	P31689	DnaJ homolog subfamily A member 1				○
1482	P31689-2	DnaJ homolog subfamily A member 1											○
1483	P31930	Ubiquinol-cytochrome-c reductase complex core protein I, mitochondrial precursor				○
1484	P31939	Bifunctional purine biosynthesis protein PURH													○
1485	P31942	Heterogeneous nuclear ribonucleoprotein H3				○									○
1486	P31942-6	Heterogeneous nuclear ribonucleoprotein H3											○
1487	P31944	Caspase-14				○					○		○		○
1488	P31946	14-3-3 protein beta/alpha								○		○	○		○
1489	P31947	14-3-3 protein sigma		○	○	○				○	○	○	○		○
1490	P31948	Stress-induced-phosphoprotein 1				○							○		○
1491	P31949	Protein S100-A11			○	○				○	○	○	○	○	○
1492	P31997	Carcinoembryonic antigen-related cell adhesion molecule 8								○		○			○
1493	P32119	Peroxiredoxin-2				○		○		○	○	○		○	○
1494	P32243	Homeobox protein OTX2				○
1495	P32320	Cytidine deaminase			○	○	○			○	○	○	○	○	○
1496	P32456	Interferon-induced guanylate-binding protein 2											○
1497	P32926	Desmoglein-3		○	○	○				○	○		○	○	○
1498	P32942	Intercellular adhesion molecule 3													○
1499	P33176	Kinesin-1 heavy chain											○		○
1500	P33241	Lymphocyte-specific protein 1				○						○			○
1501	P33778	Histone H2B.f			○
1502	P34059	N-acetylgalactosamine-6-sulfatase				○									○
1503	P34931	Heat shock 70 kDa protein 1-like										○	○
1504	P34932	Heat shock 70 kDa protein 4				○									○
1505	P35052	Glypican-1											○
1506	P35221	Catenin alpha-1				○						○	○		○
1507	P35237	Serpin B6 (Placental thrombin inhibitor)		○		○
1508	P35241	Radixin													○
1509	P35241-4	Radixin											○
1510	P35268	60S ribosomal protein L22								○
1511	P35321	Cornifin-A		○	○	○			○	○	○	○	○	○	○
1512	P35325	Small proline-rich protein 2B		○						○			○	○
1513	P35326	Small proline-rich protein 2A		○	○	○			○	○	○	○	○		○
1514	P35527	Keratin, type I cytoskeletal 9									○				○
1515	P35555	Fibrillin-1 precursor				○
1516	P35579	Myosin-9			○	○				○	○	○	○		○
1517	P35580	Myosin-10											○		○
1518	P35658	Nuclear pore complex protein Nup214				○
1519	P35754	Glutaredoxin-1			○	○							○		○
1520	P35789	Zinc finger protein 93				○
1521	P35908	Keratin, type II cytoskeletal 2 epidermal									○				○
1522	P36222	Chitinase-3-like protein 1											○		○
1523	P36543	V-type proton ATPase subunit E 1													○
1524	P36578	60S ribosomal protein L4													○
1525	P36639	7,8-dihydro-8-oxoguanine triphosphatase													○
1526	P36639-4	7,8-dihydro-8-oxoguanine triphosphatase											○
1527	P36871	Phosphoglucomutase-1													○
1528	P36952	Serpin B5			○								○		○
1529	P36955	Pigment epithelium-derived factor													○
1530	P36957	Dihydrolipoyllysine-residue succinyltransferase component				○
1531	P37108	Signal recognition particle 14 kDa protein													○
1532	P37802	Transgelin-2			○	○						○			○
1533	P37837	Transaldolase		○	○	○					○	○	○		○
1534	P38159	RNA binding motif protein, X-linked-like 1				○
1535	P38646	Stress-70 protein, mitochondrial				○							○
1536	P39019	40S ribosomal protein S19								○		○			○
1537	P39023	60S ribosomal protein L3								○
1538	P39060	Type XVIII collagen long variant				○
1539	P40121	Macrophage-capping protein								○	○	○	○		○
1540	P40189	Interleukin-6 receptor subunit beta											○
1541	P40199	Carcinoembryonic antigen-related cell adhesion molecule 6										○
1542	P40222	Alpha-taxilin													○
1543	P40227	T-complex protein 1 subunit zeta													○
1544	P40925	Malate dehydrogenase, cytoplasmic										○
1545	P40926	Malate dehydrogenase, mitochondrial				○									○
1546	P41091	Eukaryotic translation initiation factor 2 subunit 3											○
1547	P41218	Myeloid cell nuclear differentiation antigen									○				○
1548	P41219	Peripherin										○
1549	P41222	Prostaglandin-H2 D-isomerase													○
1550	P41250	Glycine--tRNA ligase											○
1551	P41439	Folate receptor gamma				○					○
1552	P42126-2	Enoyl-CoA delta isomerase 1, mitochondrial											○
1553	P42677	40S ribosomal protein S27				○
1554	P42766	60S ribosomal protein L35								○		○
1555	P42768	Wiskott-Aldrich syndrome protein											○		○
1556	P42785	Lysosomal Pro-X carboxypeptidase											○		○
1557	P42830	C-X-C motif chemokine 5													○
1558	P43490	Nicotinamide phosphoribosyltransferase				○					○	○			○
1559	P43652	Afamin				○					○		○		○
1560	P43686	26S protease regulatory subunit 6B													○
1561	P46063	ATP-dependent DNA helicase Q1										○
1562	P46108	Proto-oncogene c-crk				○
1563	P46776	60S ribosomal protein L27a								○		○
1564	P46777	60S ribosomal protein L5													○
1565	P46778	60S ribosomal protein L21								○		○			○
1566	P46779	60S ribosomal protein L28										○
1567	P46781	40S ribosomal protein S9										○
1568	P46783	40S ribosomal protein S10										○			○
1569	P46821	Microtubule-associated protein 1B				○
1570	P46939	Utrophin													○
1571	P46940	Ras GTPase-activating-like protein IQGAP1				○					○		○		○
1572	P46976	Glycogenin-1				○									○
1573	P46976-2	Glycogenin-1											○
1574	P47755	F-actin-capping protein subunit alpha-2										○	○		○
1575	P47756	F-actin cappling protein subunit beta			○	○
1576	P47914	60S ribosomal protein L29								○		○	○		○
1577	P47929	Galectin-7	○	○	○	○				○		○	○		○
1578	P48047	ATP synthase subunit O, mitochondrial													○
1579	P48163	NADP-dependent malic enzyme									○		○		○
1580	P48594	Serpin B4		○	○	○	○			○	○	○	○		○
1581	P48595	Serpin B10									○		○		○
1582	P48637	Glutathione synthetase													○
1583	P48637-2	Glutathione synthetase											○
1584	P48668	Keratin, type II cytoskeletal 6C													○
1585	P49006	MARCKS-related protein													○
1586	P49189	4-trimethylaminobutyraldehyde dehydrogenase				○									○
1587	P49207	60S ribosomal protein L34										○
1588	P49247	Ribose-5-phosphate isomerase													○
1589	P49327	Fatty acid synthase				○							○
1590	P49411	Tu translation elongation factor, mitochondrial				○
1591	P49643	DNA primase large subunit													○
1592	P49721	Proteasome subunit beta type-2											○		○
1593	P49750	YLP motif-containing protein 1													○
1594	P49756	RNA-binding protein 25											○
1595	P49773	Histidine triad nucleotide-binding protein 1								○		○			○
1596	P49862	Kallikrein-7				○					○				○
1597	P49913	Cathelicidin antimicrobial peptide								○	○	○
1598	P50213	Isocitrate dehydrogenase [NAD] subunit alpha, mitochondrial										○
1599	P50238	Cysteine-rich protein 1										○
1600	P50395	Rab GDP dissociation inhibitor beta											○		○
1601	P50452	Serpin B8											○		○
1602	P50453	Serpin B9				○							○
1603	P50552	Vasodilator-stimulated phosphoprotein										○	○		○
1604	P50750	Cell division protein kinase 9				○
1605	P50914	60S ribosomal protein L14								○		○			○
1606	P50990	T-complex protein 1 subunit theta										○			○
1607	P50991	T-complex protein 1 subunit delta											○		○
1608	P50995	Annexin A11			○		○					○			○
1609	P50995-2	Annexin A11											○
1610	P51149	Ras-related protein Rab-7a			○										○
1611	P51572	B-cell receptor-associated protein 31													○
1612	P51589	Cytochrome P450 2J2				○
1613	P51659	Peroxisomal multifunctional enzyme type 2				○
1614	P51805	Plexin-A3 precursor				○
1615	P51858	Hepatoma-derived growth factor											○		○
1616	P51884	Lumican			○								○		○
1617	P51991	Heterogeneous nuclear ribonucleoprotein A3				○
1618	P51991-2	Heterogeneous nuclear ribonucleoprotein A3											○
1619	P52209	6-phosphogluconate dehydrogenase, decarboxylating			○					○	○	○		○	○
1620	P52209-2	6-phosphogluconate dehydrogenase, decarboxylating											○
1621	P52565	Rho GDP-dissociation inhibitor 1			○						○	○
1622	P52566	Rho GDP-dissociation inhibitor 2			○		○				○	○	○	○	○
1623	P52758	2-iminobutanoate/2-iminopropanoate deaminase													○
1624	P52790	Hexokinase-3													○
1625	P52823	Stanniocalcin-1									○		○
1626	P52907	F-actin-capping protein subunit alpha-1			○	○	○					○	○		○
1627	P52943	Cysteine-rich protein 2												○
1628	P53004	Biliverdin reductase A													○
1629	P53396	ATP-citrate synthase													○
1630	P53634	Dipeptidyl peptidase 1											○		○
1631	P53990-6	IST1 homolog											○
1632	P54108	Cysteine-rich secretory protein 3		○	○	○				○	○	○		○
1633	P54253	Ataxin-1								○		○
1634	P54578	Ubiquitin carboxyl-terminal hydrolase 14													○
1635	P54652	Heat shock-related 70 kDa protein 2								○			○		○
1636	P54727	UV excision repair protein RAD23 homolog B													○
1637	P55000	Secreted Ly-6/uPAR-related protein 1				○							○	○	○
1638	P55058-3	Phospholipid transfer protein											○
1639	P55072	Transitional endoplasmic reticulum ATPase				○							○		○
1640	P55145	Mesencephalic astrocyte-derived neurotrophic factor				○				○		○	○
1641	P55196	Afadin (Protein AF-6)				○
1642	P55786	Puromycin-sensitive aminopeptidase			○	○						○
1643	P55957	BH3-interacting domain death agonist													○
1644	P56134-3	ATP synthase subunit f, mitochondrial											○
1645	P56192	Methionine--tRNA ligase, cytoplasmic													○
1646	P56211	cAMP-regulated phosphoprotein 19										○
1647	P56385	ATP synthase subunit e, mitochondrial										○			○
1648	P56537	Eukaryotic translation initiation factor 6				○					○				○
1649	P56851	Epididymal secretory protein E3-beta													○
1650	P58062	Serine protease inhibitor Kazal-type 7				○					○			○	○
1651	P58546	Myotrophin			○	○									○
1652	P58876	Histone H2B type 1-D										○
1653	P59665	Neutrophil defensin 1	○	○	○	○				○	○	○
1654	P59666	Neutrophil defensin 3								○			○	○	○
1655	P59998	Actin-related protein 2/3 complex subunit 4									○
1656	P60022	Beta-defensin 1												○
1657	P60174	Triosephosphate isomerase		○	○	○				○	○	○			○
1658	P60174-1	Triosephosphate isomerase											○
1659	P60510	Serine/threonine-protein phosphatase 4 catalytic subunit				○
1660	P60660	Myosin light polypeptide 6										○
1661	P60660-2	Isoform Smooth muscle of Myosin light polypeptide 6									○
1662	P60709	Actin, cytoplasmic 1		○	○	○	○	○		○		○	○	○	○
1663	P60866	40S ribosomal protein S20								○		○	○		○
1664	P60900	Proteasome subunit alpha type 6			○
1665	P60903	Protein S100-A10			○	○				○		○	○		○
1666	P60953	Cell division control protein 42 homolog				○									○
1667	P60981	Destrin													○
1668	P60983	Glia maturation factor beta													○
1669	P60985	Keratinocyte differentiation-associated protein								○					○
1670	P60985-2	Keratinocyte differentiation-associated protein											○
1671	P61019	Ras-related protein Rab-2A													○
1672	P61019-2	Ras-related protein Rab-2A											○
1673	P61020	Ras-related protein Rab-5B													○
1674	P61026	Ras-related protein Rab-10											○		○
1675	P61158	Actin-related protein 3										○		○	○
1676	P61160	Actin-related protein 2			○	○									○
1677	P61204	ADP-ribosylation factor 3										○
1678	P61247	40S ribosomal protein S3a										○			○
1679	P61254	60S ribosomal protein L26								○
1680	P61313	60S ribosomal protein L15										○
1681	P61353	60S ribosomal protein L27										○
1682	P61457	Pterin-4-alpha-carbinolamine dehydratase				○							○		○
1683	P61586	Transforming protein RhoA			○										○
1684	P61604	10 kDa heat shock protein, mitochondrial										○
1685	P61626	Lysozyme C	○	○	○	○	○		○	○	○	○	○	○	○
1686	P61769	Beta-2-microglobulin								○	○	○		○
1687	P61916	Epididymal secretory protein E1			○						○
1688	P61956	Small ubiquitin-related modifier 2													○
1689	P61970	Nuclear transport factor 2													○
1690	P61978	Heterogeneous nuclear ribonucleoprotein K				○									○
1691	P61981	14-3-3 protein gamma													○
1692	P62081	40S ribosomal protein S7								○		○			○
1693	P62158	Calmodulin				○				○	○	○
1694	P62195	Protease regulatory subunit 8, 26S					○
1695	P62244	40S ribosomal protein S15a				○
1696	P62249	40S ribosomal protein S16								○		○
1697	P62258	14-3-3 protein epsilon									○	○			○
1698	P62263	40S ribosomal protein S14								○	○		○		○
1699	P62266	40S ribosomal protein S23								○		○
1700	P62269	40S ribosomal protein S18								○		○			○
1701	P62273	40S ribosomal protein S29											○
1702	P62277	40S ribosomal protein S13										○			○
1703	P62280	40S ribosomal protein S11								○		○
1704	P62318	Small nuclear ribonucleoprotein Sm D3				○						○			○
1705	P62328	Thymosin beta-4		○	○								○		○
1706	P62330	ADP-ribosylation factor 6				○
1707	P62424	60S ribosomal protein L7a								○	○	○			○
1708	P62633-7	Cellular nucleic acid-binding protein											○
1709	P62701	40S ribosomal protein S4, X isoform													○
1710	P62736	Actin, aortic smooth muscle								○
1711	P62750	60S ribosomal protein L23a										○			○
1712	P62753	40S ribosomal protein S6				○				○		○
1713	P62805	Histone H4	○	○	○	○			○	○	○	○		○	○
1714	P62807	Histone H2B.a/g/h/k/l			○
1715	P62829	60S ribosomal protein L23								○		○			○
1716	P62834	Ras-related protein Rap-1A													○
1717	P62841	40S ribosomal protein S15										○
1718	P62847	40S ribosomal protein S24								○		○
1719	P62851	40S ribosomal protein S25								○		○			○
1720	P62854	40S ribosomal protein S26								○
1721	P62857	40S ribosomal protein S28										○	○
1722	P62861	40S ribosomal protein S30								○		○
1723	P62873	Guanine nucleotide-binding protein G(I)/G(S)/G(T) subunit beta-1													○
1724	P62888	60S ribosomal protein L30				○						○
1725	P62899	60S ribosomal protein L31								○		○
1726	P62906	60S ribosomal protein L10a								○		○	○		○
1727	P62910	60S ribosomal protein L32								○		○
1728	P62913	60S ribosomal protein L11													○
1729	P62917	60S ribosomal protein L8								○		○
1730	P62937	Peptidyl-prolyl cis-trans isomerase A		○	○					○	○	○	○		○
1731	P62942	Peptidyl-prolyl cis-trans isomerase FKBP1A										○			○
1732	P62987	60S ribosomal protein L40										○
1733	P62988	Ubiquitin		○	○	○				○		○
1734	P62995	Transformer-2 protein homolog beta													○
1735	P63000	Ras-related C3 botulinum toxin substrate 1										○			○
1736	P63104	14-3-3 protein zeta/delta		○	○					○	○	○	○		○
1737	P63167	Dynein light chain 1, cytoplasmic				○									○
1738	P63173	60S ribosomal protein L38								○		○
1739	P63220	40S ribosomal protein S21								○
1740	P63241	Eukaryotic initiation factor 5A isoform I variant A				○						○
1741	P63261	Actin, cytoplasmic 2									○		○
1742	P63267	Actin, gamma-enteric smooth muscle											○
1743	P63313	Thymosin beta-10			○					○		○	○		○
1744	P67775	Serine/threonine-protein phosphatase 2A catalytic subunit alpha isoform				○
1745	P67809	Nuclease-sensitive element-binding protein 1										○
1746	P67936	Tropomyosin alpha-4 chain		○	○					○	○	○	○		○
1747	P67936-2	Isoform 2 of Tropomyosin alpha-4 chain									○
1748	P68032	Actin								○		○		○	○
1749	P68036	Ubiquitin-conjugating enzyme E2 L3			○										○
1750	P68036-2	Ubiquitin-conjugating enzyme E2 L3											○
1751	P68104	Elongation factor 1-alpha 1		○		○				○
1752	P68133	Actin, alpha skeletal muscle									○
1753	P68363	Tubulin alpha-1B chain													○
1754	P68366	Tubulin alpha-4A chain				○				○					○
1755	P68402	Platelet-activating factor acetylhydrolase IB subunit beta													○
1756	P68431	Histone H3.1			○
1757	P68871	Hemoglobin subunit beta			○	○			○	○	○	○	○	○	○
1758	P69891	Hemoglobin subunit gamma-1								○		○
1759	P69892	Hemoglobin subunit gamma-2									○
1760	P69905	Hemoglobin subunit alpha			○	○			○	○	○	○	○	○	○
1761	P78318	Immunoglobulin-binding protein 1													○
1762	P78324	Tyrosine-protein phosphatase non-receptor type substrate 1													○
1763	P78385	Keratin, type II cuticular Hb3									○
1764	P78417	Glutathione S-transferase omega-1			○								○		○
1765	P80188	Neutrophil gelatinase-associated lipocalin	○	○	○	○	○		○	○		○	○	○	○
1766	P80217	Interferon-induced 35 kDa protein											○
1767	P80362	Ig kappa chain V-I region WAT									○
1768	P80419	Ig heavy chain V-III region GAR											○
1769	P80511	Protein S100-A12			○	○	○			○		○	○	○	○
1770	P80723	Brain acid soluble protein 1		○	○						○		○		○
1771	P80748	Ig lambda chain V-III region									○	○	○	○
1772	P81605	Dermcidin				○				○					○
1773	P82979	SAP domain-containing ribonucleoprotein													○
1774	P83731	60S ribosomal protein L24								○		○
1775	P84077	ADP-ribosylation factor 1											○		○
1776	P84095	Rho-related GTP-binding protein RhoG											○
1777	P84098	60S ribosomal protein L19										○
1778	P84103	Splicing factor, arginine/serine-rich 3								○		○
1779	P98088	Mucin-5AC			○	○					○			○	○
1780	P98095	Fibulin-2											○
1781	P98160	Basement membrane-specific heparan sulfate proteoglycan core protein											○		○
1782	P98187	Cytochrome P450 4F8								○
1783	P98198	Phospholipid-transporting ATPase ID													○
1784	P99999	Cytochrome c				○				○		○
1785	Q00532-2	Isoform 2 of Cyclin-dependent kinase-like 1											○
1786	Q00610	clathrin heavy chain 1				○
1787	Q00688	Peptidyl-prolyl cis-trans isomerase FKBP3				○							○		○
1788	Q00796	Sorbitol dehydrogenase								○	○				○
1789	Q00839	heterogeneous nuclear ribonucleoprotein U isoform a				○
1790	Q00839-2	Heterogeneous nuclear ribonucleoprotein U											○
1791	Q01082	Spectrin beta chain, brain 1				○
1792	Q01085	Nucleolysin TIAR											○		○
1793	Q01105	Protein SET				○
1794	Q01130	Splicing factor, arginine/serine-rich 2										○
1795	Q01459	Di-N-acetylchitobiase				○							○		○
1796	Q01469	Fatty acid-binding protein, epidermal	○	○	○	○	○	○	○	○	○	○	○	○	○
1797	Q01518	Adenylyl cyclase-associated protein 1			○					○		○			○
1798	Q01518-2	Isoform 2 of Adenylyl cyclase-associated protein 1									○		○
1799	Q01546	Keratin, type II cytoskeletal 2 oral													○
1800	Q01954	Zinc finger protein basonuclin-1								○
1801	Q02383	Semenogelin-2		○						○					○
1802	Q02413	Desmoglein-1			○	○							○		○
1803	Q02487	Desmocollin-2		○	○	○				○		○		○	○
1804	Q02487-2	Desmocollin-2											○
1805	Q02539	Histone H1.1											○
1806	Q02543	60S ribosomal protein L18a										○
1807	Q02818	Nucleobindin-1				○					○		○		○
1808	Q02878	60S ribosomal protein L6								○	○	○	○		○
1809	Q03013	glutathione S-transferase M4 isoform 1				○
1810	Q03252	Lamin B2				○
1811	Q03405	Urokinase plasminogen activator surface receptor									○		○	○
1812	Q03591	Complement factor H-related protein 1											○
1813	Q04695	Keratin, type I cytoskeletal 17													○
1814	Q04760	Lactoylglutathione lyase													○
1815	Q04917	14-3-3 protein eta													○
1816	Q05315	Galectin-10									○				○
1817	Q05524	Alpha enolase, lung specific		○
1818	Q05639	Elongation factor 1-alpha 2								○		○
1819	Q05682	Caldesmon				○
1820	Q06323	Proteasome activator complex subunit 1								○		○			○
1821	Q06323-3	Proteasome activator complex subunit 1											○
1822	Q06828	Fibromodulin													○
1823	Q06830	Peroxiredoxin-1		○	○	○				○	○	○	○
1824	Q07020	60S ribosomal protein L18										○
1825	Q07021	Complement component 1 Q subcomponent-binding protein, mitochondrial											○
1826	Q07065	Cytoskeleton-associated protein 4				○				○		○	○		○
1827	Q07157	Tight-junction protein ZO-1				○
1828	Q07654	Trefoil factor 3				○				○				○	○
1829	Q07666	KH domain-containing, RNA-binding, signal transduction-associated protein 1													○
1830	Q07812-5	Apoptosis regulator BAX											○
1831	Q07955	Splicing factor, arginine/serine-rich 1										○
1832	Q08043	Alpha-actinin-3									○
1833	Q08188	Protein-glutamine gamma-glutamyltransferase E				○				○	○	○	○		○
1834	Q08209	Serine/threonine-protein phosphatase 2B catalytic subunit alpha isoform													○
1835	Q08380	Galectin-3-binding protein				○				○	○	○	○	○	○
1836	Q08722	Leukocyte surface antigen CD47													○
1837	Q08AI8	Uncharacterized protein C2orf54										○
1838	Q08EQ4	Thymosin beta-4-like protein 1								○
1839	Q09666	Neuroblast differentiation-associated protein AHNAK		○	○	○			○	○	○	○	○		○
1840	Q0VD83	Apolipoprotein B receptor				○									○
1841	Q0VF96	Cingulin-like protein 1											○
1842	Q10588	ADP-ribosyl cyclase 2 precursor			○	○
1843	Q12802	A-kinase anchor protein 13 (AKAP 13)				○
1844	Q12805-2	EGF-containing fibulin-like extracellular matrix protein 1											○
1845	Q12841	Follistatin-related protein 1				○								○
1846	Q12882	Dihydropyrimidine dehydrogenase [NADP(+)]													○
1847	Q12888	Tumor suppressor p53-binding protein 1								○
1848	Q12889	Oviduct-specific glycoprotein									○		○	○	○
1849	Q12904	Aminoacyl tRNA synthase complex-interacting multifunctional protein 1											○
1850	Q12906	Interleukin enhancer-binding factor 3				○									○
1851	Q13011	Delta(3,5)-Delta(2,4)-dienoyl-CoA isomerase, mitochondrial				○							○		○
1852	Q13162	Peroxiredoxin-4				○
1853	Q13177	Serine/threonine-protein kinase PAK 2											○		○
1854	Q13200	26S proteasome non-ATPase regulatory subunit 2													○
1855	Q13228	Methanethiol oxidase													○
1856	Q13231	Chitotriosidase-1				○									○
1857	Q13263-2	Transcription intermediary factor 1-beta											○
1858	Q13283	Ras-GTPase-activating protein-binding protein 1				○
1859	Q13404	Ubiquitin-conjugating enzyme E2 variant 1										○			○
1860	Q13442	28 kDa heat- and acid-stable phosphoprotein											○		○
1861	Q13445	Transmembrane emp24 domain-containing protein 1 precursor				○
1862	Q13557	calcium/calmodulin-dependent protein kinase II delta isoform 1				○
1863	Q13561	Dynactin subunit 2													○
1864	Q13614	Myotubularin-related protein 2				○
1865	Q13630	GDP-L-fucose synthase													○
1866	Q13765	Nascent polypeptide-associated complex alpha subunit				○
1867	Q13813	Spectrin alpha chain, brain				○
1868	Q13813-3	Spectrin alpha chain, non-erythrocytic 1											○
1869	Q13835	Plakophilin-1		○	○	○				○					○
1870	Q13835-2	Plakophilin-1											○
1871	Q13867	Bleomycin hydrolase				○
1872	Q13882	Protein-tyrosine kinase 6											○
1873	Q13938	Calcyphosin									○
1874	Q14002	Carcinoembryonic antigen-related cell adhesion molecule 7										○			○
1875	Q14008-2	Cytoskeleton-associated protein 5											○
1876	Q14019	Coactosin-like protein											○		○
1877	Q14055	Collagen alpha-2(IX) chain precursor				○
1878	Q14116	Interleukin-18 precursor								○		○
1879	Q14134	Tripartite motif-containing protein 29				○				○	○	○			○
1880	Q14134-2	Tripartite motif-containing protein 29											○
1881	Q14166	Tubulin--tyrosine ligase-like protein 12				○
1882	Q14210	Lymphocyte antigen 6D								○		○			○
1883	Q14247	Src substrate cortactin										○	○		○
1884	Q14314	Fibroleukin											○
1885	Q14508	WAP four-disulfide core domain protein 2				○				○	○	○	○	○	○
1886	Q14512	Fibroblast growth factor-binding protein 1											○
1887	Q14515	SPARC-like protein 1				○					○		○
1888	Q14520-2	Hyaluronan-binding protein 2											○
1889	Q14525	Keratin, type I cuticular Ha3-II									○
1890	Q14574	Desmocollin-3													○
1891	Q14574-2	Desmocollin-3											○
1892	Q14624	Inter-alpha-trypsin inhibitor heavy chain H4 precursor			○	○
1893	Q14677	Clathrin interactor 1				○									○
1894	Q14677-2	Clathrin interactor 1											○
1895	Q14687	Genetic suppressor element 1										○
1896	Q14764	Major vault protein				○							○		○
1897	Q14839	Chromodomain helicase-DNA-binding protein 4				○
1898	Q14847	LIM and SH3 domain protein 1										○			○
1899	Q14974	Importin subunit beta-1													○
1900	Q14CN2	Calcium-activated chloride channel regulator 4									○		○		○
1901	Q15056	Eukaryotic translation initiation factor 4H								○					○
1902	Q15075	Early endosome antigen 1				○							○		○
1903	Q15084	Protein disulfide-isomerase A6				○						○			○
1904	Q15084-3	Protein disulfide-isomerase A6											○
1905	Q15113	Procollagen C-endopeptidase enhancer 1											○		○
1906	Q15121	Astrocytic phosphoprotein PEA-15											○
1907	Q15149	Plectin				○				○	○				○
1908	Q15149-7	Plectin											○
1909	Q15181	Inorganic pyrophosphatase										○	○		○
1910	Q15185	Prostaglandin E synthase 3 (Cytosolic prostaglandin E2 synthase)				○
1911	Q15223	Nectin-1													○
1912	Q15233	Non-POU domain-containing octamer-binding protein													○
1913	Q15365	Poly(rC)-binding protein 1				○						○	○		○
1914	Q15424	Scaffold attachment factor B				○
1915	Q15459	Splicing factor 3A subunit 1				○									○
1916	Q15459-2	Splicing factor 3A subunit 1											○
1917	Q15468	SCL-interrupting locus protein				○
1918	Q15555	Microtubule-associated protein RB/EB family member 2				○
1919	Q15624	Nucleoprotein TPR											○
1920	Q15637	Splicing factor 1													○
1921	Q15642	Cdc42-interacting protein 4				○									○
1922	Q15643	Thyroid receptor-interacting protein 11				○
1923	Q15651	High mobility group nucleosome-binding domain-containing protein 3								○
1924	Q15691	Microtubule-associated protein RP/EB family member 1													○
1925	Q15819	Ubiquitin-conjugating enzyme E2 variant 2											○		○
1926	Q15828	Cystatin-M											○		○
1927	Q15843	NEDD8								○		○			○
1928	Q15847	Adipogenesis regulatory factor								○		○	○		○
1929	Q15942	Zyxin													○
1930	Q16204	Coiled-coil domain-containing protein 6													○
1931	Q16270	Insulin-like growth factor-binding protein 7 precursor				○
1932	Q16363	Laminin-alpha-4 chain precursor				○
1933	Q16537	Serine/threonine protein phosphatase 2A, 56 kDa regulatory subunit, epsilon isoform			○
1934	Q16543	Hsp90 co-chaperone Cdc37													○
1935	Q16610	Extracellular matrix protein 1		○	○	○				○		○	○	○	○
1936	Q16610-2	Isoform 2 of Extracellular matrix protein 1									○
1937	Q16610-4	Isoform 4 of Extracellular matrix protein 1									○
1938	Q16629	Splicing factor, arginine/serine-rich 7								○
1939	Q16649	Sepiapterin reductase											○
1940	Q16651	Prostasin									○		○
1941	Q16695	Histone H3.1t								○		○
1942	Q16698	2,4-dienoyl-CoA reductase, mitochondrial													○
1943	Q16698-2	2,4-dienoyl-CoA reductase, mitochondrial											○
1944	Q16762	Thiosulfate sulfurtransferase										○
1945	Q16777	Histone H2A type 2-C												○	○
1946	Q16778	Histone H2B type 2-E										○
1947	Q16825	Tyrosine-protein phosphatase non-receptor type 21								○
1948	Q16851	UTP--glucose-1-phosphate uridylyltransferase										○
1949	Q1HG44	Dual oxidase maturation factor 2													○
1950	Q1JUQ3	Peptidyl-prolyl cis-trans isomerase FKBP1A											○
1951	Q32MZ4	Leucine-rich repeat flightless-interacting protein 1				○									○
1952	Q32MZ4-3	Leucine-rich repeat flightless-interacting protein 1											○
1953	Q32Q12	Nucleoside diphosphate kinase									○		○		○
1954	Q3KNS1	Patched domain-containing protein 3				○
1955	Q3KQU3	MAP7 domain-containing protein 1								○
1956	Q3LXA3	Triokinase/FMN cyclase													○
1957	Q3MII2	Serine proteinase inhibitor					○
1958	Q3SYB4	SERPINB12 protein									○
1959	Q495M9	Usher syndrome type-1G protein				○
1960	Q49AN9	SNRPG protein													○
1961	Q4L180	GPBP-interacting protein 130d				○
1962	Q504U8	Epidermal growth factor receptor											○
1963	Q53F39	Metallophosphoesterase 1										○
1964	Q53FA7	Quinone oxidoreductase PIG3				○							○		○
1965	Q53GZ6	Heat shock 70kDa protein 8 isoform 1					○
1966	Q53LP3	Ankyrin repeat domain-containing protein SOWAHC											○
1967	Q53RT3	Retroviral-like aspartic protease 1				○									○
1968	Q53SF7-4	Cordon-bleu protein-like 1											○
1969	Q58FF6	Putative heat shock protein HSP 90-beta 4													○
1970	Q5CZC0	Fibrous sheath-interacting protein 2								○
1971	Q5D862	Filaggrin-2				○									○
1972	Q5FC05	IL6ST nirs variant 3													○
1973	Q5H8X8	Urotensin-2													○
1974	Q5H9A7	Metalloproteinase inhibitor 1									○		○		○
1975	Q5H9J7	Protein BEX5				○
1976	Q5HY54	Filamin-A									○		○
1977	Q5HY81	Ubiquitin-like protein 4A													○
1978	Q5IJ48-3	Protein crumbs homolog 2											○
1979	Q5JNW7	Proteasome subunit beta type-8											○
1980	Q5JNZ5	Putative 40S ribosomal protein S26-like 1										○
1981	Q5JPT2	SH3 domain-containing kinase-binding protein 1											○
1982	Q5JR95	40S ribosomal protein S8											○
1983	Q5JS37	NHL repeat-containing protein 3													○
1984	Q5JW85	Glutathione S-transferase A3													○
1985	Q5JXL7	Septin-7											○
1986	Q5JYX0	Cell division control protein 42 homolog											○
1987	Q5JZH0	Carboxypeptidase											○
1988	Q5QGZ9	C-type lectin domain family 12 member A													○
1989	Q5QGZ9-5	C-type lectin domain family 12 member A											○
1990	Q5QNW6	Histone H2B type 2-F										○
1991	Q5QNZ2	ATP synthase F(0) complex subunit B1, mitochondrial											○
1992	Q5QPM0	RNA-binding protein Raly													○
1993	Q5RHS7	Protein S100-A2													○
1994	Q5SPY9	Neural proliferation differentiation and control protein 1											○
1995	Q5SQ17	Chloride intracellular channel protein 3											○
1996	Q5SR44	Complement receptor type 1											○		○
1997	Q5SSB9	Ficolin-3											○
1998	Q5SSG8-3	Mucin-21											○
[truncated: 496 more rows]

## Sheet: Table S3
Table S3. List of all quantified proteins in CVF
Protein IDs	Protein names	Gene names	PTB/Con	p-value	adjust p-value	PTB pooling/ pooled control	PTB #1/ pooled control	PTB #2/ pooled control	PTB #3/ pooled control	PTB #4/ pooled control	PTB #5/ pooled control	Con #1/ pooled control	Con #2/ pooled control	Con #3/ pooled control	Con #4/ pooled control	Con #5/ pooled control	Con #6/ pooled control	Con #7/ pooled control
A0A0C4DH35	Immunoglobulin heavy variable 3-35 (non-functional)	IGHV3-35	3.31434	3.31434	0.0658688	1.53952	0.745561	2.69555	3.74325	2.74404	3.00547	0.394908	1.30015	0.590985	1.3039	0.858617	0.497987	0.43517
H0Y704	Zinc finger protein 185	ZNF185	2.72518	2.72518	0.0469967	2.65907	3.55951	1.11307	2.50559	5.06619	1.94646	0.972828	0.862341	0.504657	1.24063	1.11589	1.0129	0.924166
Q9UBC9	Small proline-rich protein 3	SPRR3	2.62881	2.62881	0.175572	2.20763	2.89483	0.60327	1.8772	2.37578	2.29638	0.692675	1.32051	0.309888	1.1782	1.44303	0.285371	0.475125
H0Y612	E3 ubiquitin-protein ligase TRIM33	TRIM33	2.61877	2.61877	0.0140459	1.26742	1.30876	1.14525	0.943264	1.27183	1.37888	0.38333	0.429024	0.248151	0.537995	0.427975	0.850262	0.528306
P01824	Immunoglobulin heavy variable 4-39	IGHV4-39	2.56988	2.56988	0.0320613	1.79585	1.1029	1.25258	3.10816	3.29777	1.97679	0.56424	1.07376	0.770122	0.963492	0.752658	0.705807	0.600313
Q9H0E2	Toll-interacting protein	TOLLIP	2.53409	2.53409	0.00783142	1.09465	1.87137	2.28689	1.7522	1.57667	1.85917	0.723116	0.388843	1.13134	0.814642	0.734181	0.878202	0.674779
P68032	Actin, alpha cardiac muscle 1	ACTC1	2.20149	2.20149	0.0695402	2.06171	2.88232	2.06581	1.41589	1.48823	2.3039	0.687427	0.609455	0.945739	0.870501	0.990237	2.05336	0.631641
P02787	Serotransferrin	TF	2.18698	2.18698	0.0418372	1.09524	0.799313	2.03877	0.914044	1.45654	1.44207	0.514392	0.447051	0.822861	0.522999	0.62925	0.800581	0.413896
P60903	Protein S100-A10	S100A10	2.16823	2.16823	0.0151611	1.47473	2.27802	1.04847	1.15932	2.06165	1.36741	0.693742	0.627363	0.858681	0.750013	0.778925	0.70757	0.51024
Q99497	Protein/nucleic acid deglycase DJ-1	PARK7	2.16343	2.16343	0.169812	0.96913	2.67994	2.74305	2.19114	1.2403	0.928396	0.548819	0.519311	1.07197	0.54094	0.96937	2.29108	0.732635
P05387	60S acidic ribosomal protein P2	RPLP2	2.14267	2.14267	0.044115	1.35858	1.56064	1.78733	1.09512	1.41177	1.54049	0.844253	0.499065	0.462175	0.486644	0.803788	1.31031	0.684701
P02763	Alpha-1-acid glycoprotein 1	ORM1	2.13989	2.13989	0.157505	1.17862	0.642963	1.64433	1.00857	0.740774	1.97051	0.470749	0.383806	1.1632	0.316975	0.550207	0.801518	0.307778
Q01469	Fatty acid-binding protein, epidermal	FABP5	2.13853	2.13853	0.155322	1.77037	2.40304	0.826015	2.04815	3.29706	1.33156	0.869724	0.72306	0.352059	0.958729	0.846247	1.58821	0.968635
P01009	Alpha-1-antitrypsin	SERPINA1	2.13135	2.13135	0.22748	1.14684	0.924014	4.55831	0.958456	1.09592	1.3633	0.703631	0.386779	1.93837	0.545974	0.755602	0.674075	0.422274
B8ZZQ6	Prothymosin alpha	PTMA	2.11511	2.11511	0.075975	1.83824	1.43115	4.43662	2.58206	1.74405	2.72941	1.24546	1.07447	0.573389	1.29042	1.34107	1.36305	1.301
P16402	Histone H1.3	HIST1H1D	2.08667	2.08667	0.0713489	2.22667	2.13945	1.57594	2.25436	1.72665	1.96116	0.604576	1.61553	0.62467	1.73785	0.91086	0.675098	0.840251
A0A075B7B8	Immunoglobulin heavy variable 3/OR16-12 (non-functional)	IGHV3OR16-12	2.07716	2.07716	0.0995341	1.43012	0.838956	1.83921	1.90504	2.18986	1.99122	0.465673	1.39476	0.647121	1.28223	0.884689	0.608049	0.735159
P31949	Protein S100-A11	S100A11	2.05146	2.05146	0.231605	1.40294	1.27546	0.947217	2.70422	2.92213	1.0441	0.978723	0.308859	0.704313	0.47025	0.793703	1.84658	1.11447
P80511	Protein S100-A12	S100A12	2.0497	2.0497	0.284836	1.29164	0.789586	0.91375	2.33267	1.70556	2.08497	0.335464	0.402461	2.57923	0.678296	0.493749	0.987063	0.699697
P29218	Inositol monophosphatase 1	IMPA1	2.01028	2.01028	0.0454139	1.307	1.59292	0.96372	3.04863	1.9651	1.7934	0.776694	1.14629	0.754997	1.05873	0.85455	0.794555	0.789398
P62328	Thymosin beta-4	TMSB4X	1.97337	1.97337	0.240518	1.54005	1.53203	1.25949	2.15611	1.49012	2.74922	0.542273	0.848764	0.280564	1.77005	1.1689	1.68977	1.00717
P01780	Immunoglobulin heavy variable 3-7	IGHV3-7	1.97	1.97	0.138791	1.42296	0.766213	1.38251	1.69586	2.29285	1.86226	0.512356	1.36905	0.69183	1.29571	0.694008	0.716342	0.481397
P01040	Cystatin-A	CSTA	1.96718	1.96718	0.193984	1.85757	2.47121	0.73134	2.29378	2.95257	1.45198	0.91236	1.10816	0.513512	1.22181	1.66708	0.513044	0.908425
C9J3Q3	Protein FAM107B	FAM107B	1.96341	1.96341	0.206819	2.43476	1.86553	8.87317	1.80749	1.43343	2.09964	0.963791	1.15835	0.883395	1.95567	1.37406	1.40918	1.29703
P80723	Brain acid soluble protein 1	BASP1	1.93589	1.93589	0.0901371	1.57705	1.21346	1.94227	2.42351	1.84153	2.38277	0.658402	1.04521	0.561023	1.70419	1.06087	1.34243	0.952222
P18510	Interleukin-1 receptor antagonist protein	IL1RN	1.91653	1.91653	0.208868	1.80715	2.40028	0.764964	1.97761	3.31493	1.07973	1.0645	0.587531	1.23657	0.605665	0.612002	1.63104	0.816434
Q9Y2S6	Translation machinery-associated protein 7	TMA7	1.87214	1.87214	0.397845	1.86161	2.45724	1.06629	0.812749	1.0862	4.12739	0.426368	1.23015	0.358074	2.09981	1.38359	0.916479	0.584009
P02774	Vitamin D-binding protein	GC	1.85874	1.85874	0.0600967	1.30709	0.951875	2.43306	1.26109	1.27243	1.81102	0.684912	0.627039	1.00669	0.737265	0.912471	1.02156	0.633563
P00450	Ceruloplasmin	CP	1.83503	1.83503	0.0151611	1.24146	1.20608	1.97422	1.39428	1.4478	1.94795	0.74645	0.713784	0.973968	0.813815	1.12532	0.997078	0.689974
P12429	Annexin A3	ANXA3	1.82688	1.82688	0.153645	1.64565	1.18953	0.80289	2.87288	2.39743	1.9521	0.688595	0.677211	0.863644	1.22031	0.837607	1.2034	1.05956
A0A0C4DH34	Immunoglobulin heavy variable 4-28	IGHV4-28	1.82674	1.82674	0.0775425	1.31741	1.38548	1.16613	1.44511	1.61389	1.78515	0.605406	1.68725	0.681645	0.980315	0.727163	0.650439	0.657941
V9GYG9	Apolipoprotein A-II	APOA2	1.81947	1.81947	0.202253	1.10728	0.805107	0.945345	1.27411	1.9138	1.35172	0.660783	0.90647	0.248046	0.99505	1.03293	0.698411	0.514786
P78417	Glutathione S-transferase omega-1	GSTO1	1.80822	1.80822	0.0812898	1.46566	1.03154	0.987216	2.20338	1.7882	1.97054	0.76557	0.649605	0.954397	0.865038	0.711198	1.31316	0.745967
P32942	Intercellular adhesion molecule 3	ICAM3	1.80792	1.80792	0.0783172	1.65736	2.07281	1.11493	2.01399	2.66795	2.01146	0.65361	1.00601	1.09665	1.60712	0.982474	1.28495	0.979652
P28799	Granulins	GRN	1.78287	1.78287	0.202564	1.28137	1.64708	0.904777	1.95986	1.19763	1.68016	0.443597	1.15545	0.537198	1.89776	0.780665	0.636761	0.80247
P0DOY3	Immunoglobulin lambda constant 3	IGLC3	1.77328	1.77328	0.169784	1.07804	0.690931	1.36461	1.1095	2.03052	1.26929	0.376701	1.15322	0.728599	0.765972	0.955187	0.574667	0.546351
F8VSC4	Methionine aminopeptidase 2	METAP2	1.77032	1.77032	0.0418372	1.45865	1.3612	2.4812	1.49843	1.92929	1.43497	0.854038	1.18106	0.665141	1.28453	0.930345	0.899863	1.02439
A6NC48	ADP-ribosyl cyclase/cyclic ADP-ribose hydrolase 2	BST1	1.76443	1.76443	0.0469967	1.52134	0.964457	1.91601	2.05741	1.93289	2.53199	0.983344	0.959688	0.957034	1.26788	0.998773	0.937177	1.04996
P17066	Heat shock 70 kDa protein 6	HSPA6	1.76025	1.76025	0.0151611	1.77273	1.87231	2.04823	2.57337	1.29606	1.7076	1.15925	1.01837	0.855906	1.20037	1.19056	1.00137	0.990361
E5RJY1	Protein NDRG1	NDRG1	1.75441	1.75441	0.193215	1.36428	3.12154	0.867778	1.10327	0.983646	1.31438	0.463252	0.60255	0.597511	1.02811	0.901899	1.06872	0.784688
Q15181	Inorganic pyrophosphatase	PPA1	1.75221	1.75221	0.118202	1.45847	2.18272	2.39575	1.02886	1.15324	1.68668	0.92926	0.648639	0.941302	0.718987	1.12669	1.485	0.773434
P01859	Immunoglobulin heavy constant gamma 2	IGHG2	1.74055	1.74055	0.208067	1.1857	0.645843	1.31322	1.17095	2.68408	1.38463	0.555405	1.04863	0.671151	1.04694	0.573311	1.09581	0.500128
Q32MZ4	Leucine-rich repeat flightless-interacting protein 1	LRRFIP1	1.72048	1.72048	0.0473043	1.55307	2.11005	1.6079	1.82168	1.2522	1.73627	1.00998	1.11168	0.578281	1.24978	1.00934	0.879064	1.18242
P63000	Ras-related C3 botulinum toxin substrate 1	RAC1	1.72044	1.72044	0.00783142	1.30518	1.77571	2.0935	1.32381	1.56103	1.94927	1.01893	0.879663	1.01375	0.855865	1.08048	1.27662	0.923715
J3KNB4	Cathelicidin antimicrobial peptide	CAMP	1.71046	1.71046	0.318182	1.38563	0.783338	2.31748	2.29695	1.90108	1.5114	0.341664	0.96863	1.47539	1.56155	0.799309	1	1.23928
P63313	Thymosin beta-10	TMSB10	1.70968	1.70968	0.322359	1.60191	3.40518	1.18501	1.25588	1.34767	1.64628	1.48112	0.963968	0.302643	1.1872	1.22637	0.910513	1.21013
U3KPS2	Myeloblastin	PRTN3	1.70889	1.70889	0.322539	1.24663	0.890757	1.35196	1.68317	1.38963	1.87849	0.371854	0.580084	0.929476	2.2456	0.588571	1.2925	0.706833
P06396	Gelsolin	GSN	1.70825	1.70825	0.179549	1.36453	0.95061	2.31959	1.69958	1.38549	1.22924	0.712528	0.549102	1.23496	0.635739	0.85433	1.66111	0.723961
P06312	Immunoglobulin kappa variable 4-1	IGKV4-1	1.70092	1.70092	0.554602	1.07544	0.693505	0.998673	1.18742	1.9859	1.12215	0.620774	1.7217	0.810183	1.29252	0.83395	0.102258	0.593997
P59666	Neutrophil defensin 3	DEFA3	1.69874	1.69874	0.560551	1.77717	0.660209	4.94154	2.35983	1.64967	3.67384	0.358235	1.81655	0.926111	3.6743	0.990137	1.87878	1.29065
Q9Y623	Myosin-4	MYH4	1.69637	1.69637	0.599345	1.56994	0.817882	0.994457	3.60855	2.84264	0.819996	0.663511	0.54029	4.40389	0.923479	0.405566	0.34349	1.79821
P07476	Involucrin	IVL	1.69513	1.69513	0.358219	1.55337	2.56045	0.866605	0.946457	1.4375	2.30227	0.891099	1.61539	0.564695	1.80241	0.806629	0.387877	0.818749
H0Y4U4	Glycodelin	PAEP	1.69039	1.69039	0.554602	1.22781	0.368595	0.941336	2.03873	0.802102	3.03093	0.423355	0.400205	0.797334	0.433331	0.881224	2.44496	0.429464
P25685	DnaJ homolog subfamily B member 1	DNAJB1	1.69007	1.69007	0.170583	1.34788	1.34096	1.27552	1.74933	1.98695	1.25671	0.924738	0.856457	0.543276	0.692475	0.817032	2.10864	0.8261
P09525	Annexin A4	ANXA4	1.68393	1.68393	0.322359	1.43741	0.90027	1.00158	2.29194	2.64046	1.51626	0.846971	0.570744	2.35572	0.626113	0.710282	1.11646	0.88752
A0A0C4DH29	Immunoglobulin heavy variable 1-3	IGHV1-3	1.6719	1.6719	0.130342	1.18899	0.965864	1.39272	1.4711	1.56663	1.09646	0.475333	1.1012	0.642621	1.3058	0.851748	0.673378	0.602829
P51572	B-cell receptor-associated protein 31	BCAP31	1.67079	1.67079	0.319911	1.64278	2.40642	1.29877	1.17382	1.21737	2.0273	0.829247	1.43429	0.468698	1.7611	1.40876	0.452055	0.96186
P01700	Immunoglobulin lambda variable 1-47	IGLV1-47	1.66359	1.66359	0.0932192	1.17136	0.911926	1.23772	1.75949	2.0174	1.08867	0.560703	1.04987	0.783776	0.953188	0.980698	0.72837	0.709689
P29966	Myristoylated alanine-rich C-kinase substrate	MARCKS	1.65812	1.65812	0.123177	1.59451	2.18542	1.26034	1.08887	1.40222	1.78047	0.644082	0.930459	0.638612	1.27142	1.31956	1.0375	0.729786
P51884	Lumican	LUM	1.65558	1.65558	0.0901371	1.19863	0.903073	1.82163	1.11357	1.15679	2.23149	0.722992	0.926709	0.690913	0.834628	0.999917	0.936446	0.713789
P04217	Alpha-1B-glycoprotein	A1BG	1.6516	1.6516	0.0418372	0.989536	0.797922	1.43769	1.10128	1.31708	1.03554	0.606848	0.613095	0.954171	0.592105	0.654934	0.801248	0.579291
P0DP01	Immunoglobulin heavy variable 1-8	IGHV1-8	1.6357	1.6357	0.0151611	1.34272	1.43369	1.45484	1.62497	1.99876	1.13059	0.888379	0.967586	1.1134	0.896784	0.983261	0.744002	0.879115
P32320	Cytidine deaminase	CDA	1.63033	1.63033	0.115746	1.58571	2.25147	0.87958	1.7719	1.77906	1.66483	0.928307	0.925073	0.676927	1.40637	0.999716	0.99411	1.06585
Q5STX8	Allograft inflammatory factor 1	AIF1	1.62113	1.62113	0.182311	1.25807	0.82736	1.40379	1.65814	1.35022	1.47771	0.898341	0.459393	1.05441	0.601586	0.720482	1.47055	0.806679
P02790	Hemopexin	HPX	1.61735	1.61735	0.075975	1.00381	0.76072	1.54465	1.13158	1.01848	1.23629	0.654457	0.569941	0.939098	0.609607	0.663278	0.917354	0.547021
O60234	Glia maturation factor gamma	GMFG	1.60994	1.60994	0.153645	1.187	1.01067	2.23001	1.07918	1.27285	2.00344	0.845726	0.790722	0.798985	0.762219	0.777014	1.57426	0.92161
P08236	Beta-glucuronidase	GUSB	1.60857	1.60857	0.0832563	1.64215	1.12945	2.11858	2.88106	2.28294	1.67817	1.37012	1.20759	1.20796	1.32308	1.03123	0.99683	1.29163
A6NMQ3	Alpha-endosulfine	ENSA	1.60602	1.60602	0.461414	1.3695	3.39189	0.796675	1.24682	1.14402	1.593	0.625764	1.13206	0.361721	1.86243	1.71691	0.8266	0.679836
P30048	Thioredoxin-dependent peroxide reductase, mitochondrial	PRDX3	1.59286	1.59286	0.415145	1.79511	2.22729	0.705949	2.01521	3.07624	1.35358	2.14925	0.776355	1.63833	0.653331	0.647663	0.935576	1.31516
C9JZN1	Guanine nucleotide-binding protein G(I)/G(S)/G(T) subunit beta-2	GNB2	1.5924	1.5924	0.0832563	1.42785	1.60973	1.65102	1.75891	2.32315	1.34456	1.08047	0.910378	1.71612	0.93176	0.7576	1.25129	1.10235
Q15843	NEDD8	NEDD8	1.59239	1.59239	0.0713489	1.40628	1.8872	1.1078	1.46538	1.49853	1.40658	0.909222	0.791348	0.586601	1.02394	1.22107	1.1075	0.897426
P37837	Transaldolase	TALDO1	1.58822	1.58822	0.147396	1.5731	1.30233	1.29382	2.55287	1.92036	1.66031	0.768464	0.805875	1.51357	1.18342	0.886361	1.56781	0.994859
A0A075B6R2	Immunoglobulin heavy variable 4-4	IGHV4-4	1.58444	1.58444	0.137721	1.54081	1.29568	1.25212	2.47912	2.08279	1.20795	0.959013	1.62671	0.888625	0.919089	1.11411	0.798688	0.898567
Q96G03	Phosphoglucomutase-2	PGM2	1.58365	1.58365	0.137721	1.70813	1.10085	1.74619	1.97038	1.85454	1.19769	0.751349	0.712385	0.903352	1.0024	0.986242	1.71815	0.96122
Q9UBR2	Cathepsin Z	CTSZ	1.58304	1.58304	0.169784	1.39075	0.951973	1.57405	2.00201	1.81555	1.58187	0.645641	1.32472	0.76894	1.48952	1.08973	0.725666	1.05647
P01857	Immunoglobulin heavy constant gamma 1	IGHG1	1.5829	1.5829	0.169784	1.13418	0.93456	1.31119	1.24561	1.75148	1.37396	0.466277	1.36492	1.14855	0.830304	0.816884	0.686131	0.729737
P13797	Plastin-3	PLS3	1.58279	1.58279	0.22748	1.52046	1.34338	1.09662	2.1311	1.87147	1.84067	0.935475	0.727668	2.0656	0.723124	0.829942	1.54404	0.864443
P13688	Carcinoembryonic antigen-related cell adhesion molecule 1	CEACAM1	1.57545	1.57545	0.075975	1.33466	0.833086	1.42987	1.84037	1.81219	1.22953	0.917181	0.822383	0.884552	0.961005	0.813049	0.730195	1.00463
A0A0B4J231	Immunoglobulin lambda-like polypeptide 5	IGLL5	1.57273	1.57273	0.325291	1.17117	0.676987	1.38687	1.16901	1.87022	1.65217	0.412678	1.15064	0.805393	1.39172	1.14301	0.613875	0.621889
I3L276	Heme oxygenase 2	HMOX2	1.5713	1.5713	0.169784	1.36571	1.60095	1.44091	2.11685	1.37529	1.01974	1.21167	1.08199	0.495391	1.26823	1.0116	0.773416	0.970156
H0Y7N6	Actin-binding LIM protein 1	ABLIM1	1.55748	1.55748	0.581282	1.37163	2.51462	1.04393	0.762004	0.698298	1.58685	1.65461	0.985592	0.275289	1.21655	1.58884	0.317098	0.498187
Q13442	28 kDa heat- and acid-stable phosphoprotein	PDAP1	1.55558	1.55558	0.19308	2.06032	3.08641	1.48201	1.25661	1.31296	1.59817	1.28233	1.03718	0.602294	1.17473	1.40826	0.971853	1.15026
A0A0A0MS15	Immunoglobulin heavy variable 3-49	IGHV3-49	1.55549	1.55549	0.295686	1.30155	0.834782	0.992445	1.33142	2.37329	1.09054	0.589213	1.2572	0.816682	1.42127	0.622906	0.661252	0.556633
P09382	Galectin-1	LGALS1	1.55332	1.55332	0.202564	1.14291	1.06001	2.67063	1.7963	1.5693	1.46038	1.07535	0.842933	0.770183	0.774296	1.55152	1.679	1.01298
P02765	Alpha-2-HS-glycoprotein	AHSG	1.55007	1.55007	0.0901371	1.0642	0.941481	2.02138	1.10826	1.19321	1.16588	0.798393	0.670131	0.925723	0.70442	0.874239	1.0587	0.64998
A0A075B6K4	Immunoglobulin lambda variable 3-10	IGLV3-10	1.54593	1.54593	0.114022	1.01708	1.03594	1.08326	0.799256	1.52884	1.49255	0.503866	1.01926	0.650544	0.704904	0.874739	0.84823	0.739157
P01024	Complement C3	C3	1.54579	1.54579	0.193984	1.01279	0.856203	2.17677	0.874076	1.08937	0.889063	0.697523	0.548676	1.02912	0.573843	0.770032	0.899547	0.573505
P04432	Immunoglobulin kappa variable 1D-39	IGKV1D-39	1.54485	1.54485	0.214925	0.855355	0.659206	0.803669	0.971516	1.15491	1.14692	0.458766	0.481985	1.05936	0.648448	0.518419	0.925952	0.381994
A0A087WXL1	Folate receptor gamma	FOLR3	1.54484	1.54484	0.458534	1.35932	1.06394	0.818044	0.844824	1.80125	2.64873	0.656125	0.832716	2.59027	0.765114	0.706577	0.574229	0.628215
H3BU16	Jupiter microtubule-associated homolog 2	JPT2	1.53751	1.53751	0.415133	1.63358	3.69729	1.08469	0.969819	1.02937	1.22689	0.834801	1.21837	0.458483	1.42529	1.16376	0.626462	0.94339
Q6UX06	Olfactomedin-4	OLFM4	1.52527	1.52527	0.2328	1.22886	0.867152	1.94384	2.24146	1.51793	1.1392	0.871732	0.798168	1.12535	0.803831	0.747177	1.71869	0.891683
Q9Y5Z4	Heme-binding protein 2	HEBP2	1.51841	1.51841	0.0927298	1.25271	1.02338	2.09859	1.52087	1.15058	1.17918	0.76201	0.765121	1.13936	0.815825	0.958767	1.04889	0.792607
P01023	Alpha-2-macroglobulin	A2M	1.51773	1.51773	0.153645	0.825711	0.633961	1.15544	0.891256	1.28251	0.920654	0.743913	0.480987	0.748748	0.564631	0.500305	0.958917	0.515971
Q9H299	SH3 domain-binding glutamic acid-rich-like protein 3	SH3BGRL3	1.51049	1.51049	0.356609	1.34939	0.895056	2.07757	1.6968	0.933288	1.84925	0.719378	0.671751	1.34668	0.716954	0.763094	2.0151	0.833382
P01019	Angiotensinogen	AGT	1.50892	1.50892	0.0469967	1.14973	0.961282	1.522	1.21822	1.55242	1.64354	0.897748	0.79875	1.06633	0.746648	0.916537	1.05716	0.845975
P02768	Serum albumin	ALB	1.50282	1.50282	0.301011	0.863917	0.52746	1.38414	1.04456	0.949562	1.27304	0.446351	0.546493	1.06943	0.672058	0.753764	0.913593	0.426953
P07355	Annexin A2	ANXA2	1.50253	1.50253	0.371499	1.42135	1.92291	0.707371	1.602	2.37342	1.07561	1.39506	0.750336	1.41295	0.80112	0.692723	0.610035	1.27663
Q15819	Ubiquitin-conjugating enzyme E2 variant 2	UBE2V2	1.50042	1.50042	0.182311	1.50905	1.27375	0.96062	1.84022	2.07116	1.23454	0.829001	0.854112	0.98559	0.823426	0.807844	1.68688	0.865013
P61970	Nuclear transport factor 2	NUTF2	1.48764	1.48764	0.195012	1.13145	1.13983	1.22002	1.56627	1.08442	1.31217	0.559116	0.726382	1.04324	0.698758	1.01984	1.55391	0.644093
P15153	Ras-related C3 botulinum toxin substrate 2	RAC2	1.48747	1.48747	0.179549	1.43409	1.88077	1.68393	1.14251	1.30497	1.45767	0.791858	1.37919	0.632158	1.39552	1.11254	1.16494	0.740125
P19652	Alpha-1-acid glycoprotein 2	ORM2	1.48319	1.48319	0.075975	0.976068	0.907944	1.01017	0.996977	0.943406	1.30738	0.619723	0.640013	1.02896	0.620753	0.662535	0.835984	0.534119
Q8TDL5	BPI fold-containing family B member 1	BPIFB1	1.48308	1.48308	0.286965	1.30139	0.951977	2.69406	1.20133	2.03455	1.87305	0.785338	1.12851	1.29724	1.14695	1.76913	0.834092	1.0241
A0A087WU35	Zinc finger protein 714	ZNF714	1.48305	1.48305	0.772355	0.499789	0.366306	0.198895	1.68263	1.66279	0.891261	3.93344	0.538591	0.204593	0.277077	0.223738	0.194191	1.11539
B4E2I7	Protein diaphanous homolog 1	DIAPH1	1.47809	1.47809	0.428747	1.45125	1.33164	1.27674	1.49352	1.12312	1.1882	0.953778	1.41504	0.325423	1.56105	0.804763	0.546041	1.18891
P04003	C4b-binding protein alpha chain	C4BPA	1.47312	1.47312	0.180965	0.67468	1.05388	2.58883	1.74217	1.03996	1.90972	0.973361	1.09775	1.2148	1.04175	0.843041	1.21477	1.11149
P01834	Immunoglobulin kappa constant	IGKC	1.47172	1.47172	0.329108	1.01668	0.773108	1.12944	1.14824	1.72777	1.07385	0.435834	1.42142	0.701588	1.04788	0.962122	0.630637	0.576989
P58546	Myotrophin	MTPN	1.46825	1.46825	0.137721	1.22592	1.42202	1.34249	2.05358	1.17546	1.27797	0.86621	0.768613	0.725712	0.936918	1.14688	1.45038	1.08063
P00338	L-lactate dehydrogenase A chain	LDHA	1.46743	1.46743	0.427219	1.46474	1.51253	3.4417	1.55361	1.41585	1.15938	0.849476	0.680281	1.95198	0.96734	1.05943	2.22213	0.992326
A0A087X0K9	Tight junction protein ZO-1	TJP1	1.46042	1.46042	0.420591	1.24556	1.4013	1.30898	1.55475	1.22365	1.27081	0.945279	1.82341	0.508372	1.64401	0.779289	0.451895	1.11942
P61956	Small ubiquitin-related modifier 2	SUMO2	1.45837	1.45837	0.26626	1.36705	1.96612	1.06073	1.28529	1.44036	1.66013	0.835979	0.887387	0.510788	1.4253	1.38043	1.16172	1.10895
C9JEU5	Fibrinogen gamma chain	FGG	1.45491	1.45491	0.0995341	0.964213	0.832091	1.14648	1.0708	1.2435	1.2208	0.891652	0.617506	0.611345	0.701114	0.7696	1.13719	0.648465
H0YKU1	Tropomodulin-3	TMOD3	1.4534	1.4534	0.137721	0.922397	1.12794	0.973553	1.00503	0.898641	1.07646	0.882224	0.449085	0.684604	0.529281	0.686795	1.01917	0.796093
Q09666	Neuroblast differentiation-associated protein AHNAK	AHNAK	1.45134	1.45134	0.33979	1.52539	2.50345	1.00951	1.18973	1.48375	1.52416	1.00536	1.36424	0.674911	1.41486	1.44992	0.590439	0.962523
P41222	Prostaglandin-H2 D-isomerase	PTGDS	1.44885	1.44885	0.114609	0.675415	0.449262	0.680411	0.649466	0.758659	0.888558	0.492215	0.422505	0.556056	0.369263	0.399376	0.599771	0.436738
P15814	Immunoglobulin lambda-like polypeptide 1	IGLL1	1.44301	1.44301	0.50637	1.38395	1.88837	0.673589	1.37155	2.35239	1.20865	1.11517	0.753397	0.885232	0.712379	0.786555	0.664243	2.60996
Q5JS37	NHL repeat-containing protein 3	NHLRC3	1.44279	1.44279	0.33979	1.4373	0.802232	1.79151	2.0966	1.29312	1.47707	0.670141	0.841546	0.863669	1.91716	1.13488	0.984714	0.853438
P20061	Transcobalamin-1	TCN1	1.43456	1.43456	0.164061	1.30596	0.942915	1.14166	1.59879	1.58067	1.67074	0.697116	1.09206	0.862421	1.31814	1.12723	0.80161	0.851797
J3KT38	Growth factor receptor-bound protein 2	GRB2	1.4332	1.4332	0.165809	1.17459	1.6534	1.90616	1.57545	1.05392	1.14226	0.794166	1.02732	1.05928	1.00232	0.798787	1.54473	0.920551
P20340	Ras-related protein Rab-6A	RAB6A	1.43315	1.43315	0.0719851	1.43287	1.52956	1.72463	1.74118	1.55814	1.13331	1.24275	0.91767	1.02417	1.03426	0.886076	1.4356	0.981926
A0A075B7D8	Immunoglobulin heavy variable 3/OR15-7 (pseudogene)	IGHV3OR15-7	1.43111	1.43111	0.355991	1.29389	0.81487	1.1265	1.35978	1.79412	1.22675	0.663123	1.19418	0.588947	1.63886	0.942273	0.572603	0.811789
P26447	Protein S100-A4	S100A4	1.43057	1.43057	0.431767	0.879213	0.537575	1.27356	1.23486	1.11361	1.2136	0.578122	0.386663	1.04645	0.710547	0.660334	1.44819	0.618341
P28074	Proteasome subunit beta type-5	PSMB5	1.42798	1.42798	0.286511	0.832642	1.00588	0.775399	1.30837	1.99479	0.813676	0.634274	0.736867	1.22556	0.701391	0.621449	0.896839	0.747605
P13796	Plastin-2	LCP1	1.42769	1.42769	0.329108	1.39242	0.955989	1.17831	2.30641	1.63696	2.01686	0.717852	0.820867	0.906744	1.7746	1.12113	1.31114	1.20246
P33241	Lymphocyte-specific protein 1	LSP1	1.42725	1.42725	0.290405	1.27673	1.10318	1.35004	1.77142	1.12152	1.77714	0.68619	1.0071	0.551345	1.527	1.01003	1.16102	1.24086
F5GY55	DNA damage-binding protein 1	DDB1	1.42671	1.42671	0.0586832	1.2143	1.12372	1.34647	1.12086	1.15671	1.66836	1.01445	0.808031	1.0937	0.76397	0.747299	1.01256	0.843301
Q8WW12	PEST proteolytic signal-containing nuclear protein	PCNP	1.42359	1.42359	0.297999	1.34013	1.92144	0.734344	1.2761	1.20486	1.70272	0.61094	1.15957	0.867363	1.1929	1.18611	0.7383	0.819075
B4E1Z4	cDNA FLJ55673, highly similar to Complement factor B (EC 3.4.21.47)		1.42176	1.42176	0.0830046	1.10443	1.12454	1.73553	0.962639	1.13646	1.16847	0.803896	0.867373	0.896855	0.879756	1.05551	0.813345	0.648402
P01709	Immunoglobulin lambda variable 2-8	IGLV2-8	1.41971	1.41971	0.178633	1.19651	1.327	1.01869	1.03901	1.85385	1.47716	0.947815	0.996474	0.807279	1.4588	0.8988	0.699829	0.810559
Q12906	Interleukin enhancer-binding factor 3	ILF3	1.41712	1.41712	0.179549	1.2746	1.13882	0.919839	1.75022	2.02996	1.49055	1.14047	1.06484	0.918815	1.06648	1.21407	0.734379	0.904
Q14019	Coactosin-like protein	COTL1	1.41537	1.41537	0.341822	1.18833	0.961292	1.78371	1.92937	1.06091	1.12644	0.921562	0.719136	1.12019	0.698731	0.810065	1.83808	0.77957
P02788	Lactotransferrin	LTF	1.41407	1.41407	0.560551	1.09529	0.690795	1.71461	0.632168	1.12296	2.42679	0.413434	0.688472	0.695002	1.10656	0.897843	1.60539	0.760871
P22914	Beta-crystallin S	CRYGS	1.40492	1.40492	0.109559	1.3419	1.82488	1.02472	1.46464	1.44203	1.34056	0.771745	1.07932	1.0298	1.33917	1.00518	0.988863	0.836012
A0A0C4DH25	Immunoglobulin kappa variable 3D-20	IGKV3D-20	1.4035	1.4035	0.39814	1.10883	0.910342	1.01457	0.986569	2.13634	1.10005	0.50584	1.5568	0.795971	1.13756	0.820227	0.641306	0.721721
P04433	Immunoglobulin kappa variable 3-11	IGKV3D-11	1.40318	1.40318	0.318182	1.18443	1.63618	0.780041	1.11667	1.69832	1.00158	0.665895	1.50694	0.772202	1.02661	0.80291	0.657991	0.767501
Q01518	Adenylyl cyclase-associated protein 1	CAP1	1.40173	1.40173	0.396888	1.27942	1.00704	2.70335	2.04285	0.942968	1.16283	0.892296	0.785465	1.10571	0.922252	0.962983	1.73581	0.989422
P01599	Immunoglobulin kappa variable 1-17	IGKV1-17	1.40122	1.40122	0.355991	1.35087	1.26409	0.754191	1.90022	1.67769	1.92258	0.918139	1.48691	0.883975	1.50385	0.956029	0.717239	0.897013
A0A0A0MR98	NAD kinase	NADK	1.4005	1.4005	0.241535	1.33345	0.836088	1.77417	1.43003	1.48588	1.79023	0.827565	0.911986	0.759506	1.31611	0.868501	1.1882	1.37031
J3KQ18	D-dopachrome decarboxylase	DDT	1.39984	1.39984	0.44783	1.04216	1.23686	1.50814	1.50565	1.17635	1.36134	1.20031	0.641802	1.3083	0.486752	0.827652	2.1598	0.888527
F8VZG5	Adenylate kinase 2, mitochondrial	AK2	1.39804	1.39804	0.367953	1.33786	1.00821	2.78614	1.33707	1.01511	2.38998	1.20755	1.00186	0.807062	1.3684	1.00341	1.14131	1.38073
S4R418	Bridging integrator 2	BIN2	1.39616	1.39616	0.495283	1.127	1.24246	0.868552	1.93778	1.56991	2.22559	0.580525	1.44701	0.799193	2.39742	1.11149	0.84455	1.03614
Q9H008	Phospholysine phosphohistidine inorganic pyrophosphate phosphatase	LHPP	1.3937	1.3937	0.407241	1.22447	0.846943	1.45636	0.905436	1.54574	2.02441	0.918415	0.613314	1.62166	0.64273	0.918106	1.27491	0.82134
P04075	Fructose-bisphosphate aldolase A	ALDOA	1.39333	1.39333	0.302922	1.35613	1.63921	1.26229	1.51436	1.512	1.30755	0.74559	0.795734	1.78518	0.900614	0.921757	1.73836	0.824559
A0A0C4DFZ2	Arylsulfatase A	ARSA	1.38868	1.38868	0.396888	0.930725	0.777274	1.28295	2.15922	1.4033	1.30872	0.954845	0.584729	1.31038	0.768604	0.820195	1.58609	0.940741
P68036	Ubiquitin-conjugating enzyme E2 L3	UBE2L3	1.38483	1.38483	0.448521	1.37631	1.92846	0.845039	1.47207	1.1947	1.65593	1.0927	0.631108	0.985204	0.658576	0.985084	2.19567	0.936045
H0YD13	CD44 antigen	CD44	1.38388	1.38388	0.0469967	1.33348	1.11228	1.47998	1.40511	1.65983	1.66565	0.824846	1.03571	1.09459	1.21317	1.02427	1.12213	1.05981
P50395	Rab GDP dissociation inhibitor beta	GDI2	1.37895	1.37895	0.397845	0.870092	0.682389	1.49919	1.41952	0.684085	0.916357	0.755711	0.482764	0.877294	0.524967	0.723752	1.20748	0.629808
P02671	Fibrinogen alpha chain	FGA	1.37777	1.37777	0.2164	0.90276	0.846857	1.07201	0.879186	1.15215	1.12338	0.792254	0.545157	0.521777	0.94265	0.666321	1.17933	0.665281
Q8NC51	Plasminogen activator inhibitor 1 RNA-binding protein	SERBP1	1.37362	1.37362	0.67453	1.39585	3.90023	0.735395	0.756341	0.743798	1.62994	0.766253	0.851014	0.3371	1.13848	1.95878	0.789575	1.08415
P22528	Cornifin-B	SPRR1B	1.37063	1.37063	0.662589	1.26771	1.54528	0.386096	1.38841	1.57113	1.24482	0.624621	1.44721	0.333817	1.53078	1.27454	0.462239	0.794542
P25789	Proteasome subunit alpha type-4	PSMA4	1.36879	1.36879	0.286511	1.142	1.10682	1.05032	1.17852	1.76538	0.92551	0.705315	0.669726	1.49897	0.787083	0.765776	1.05904	0.759415
E7ENL6	Collagen alpha-3(VI) chain	COL6A3	1.3554	1.3554	0.147396	1.31601	1.41411	1.20713	1.0774	1.33671	1.9768	1.01638	1.01777	1.21509	0.785784	1.18531	1.0772	0.863073
A0A087WXM6	60S ribosomal protein L17	RPL17	1.35393	1.35393	0.571583	1.18902	2.0863	0.78416	0.904918	0.709122	1.20718	0.73242	0.968922	0.335425	1.3221	1.06331	0.599217	0.833119
A6XND1	Insulin-like growth factor binding protein 3 isoform b	IGFBP3	1.35391	1.35391	0.362149	1.38272	1.12459	1.68608	1.01812	1.03165	2.62137	0.857716	1.20477	0.908605	1.05486	1.39295	1.12229	0.783145
P02647	Apolipoprotein A-I	APOA1	1.35297	1.35297	0.662589	0.497021	0.444138	1.07364	0.392104	0.343731	0.745897	1.00199	0.251052	0.259848	0.201165	0.509185	0.804556	0.318124
Q9UIV8	Serpin B13	SERPINB13	1.35257	1.35257	0.257305	1.32009	1.55201	0.847658	1.30038	1.94365	1.47766	0.845881	1.2112	0.834151	1.3933	0.940333	1.12794	0.888023
Q9UKY7	Protein CDV3 homolog	CDV3	1.35246	1.35246	0.495283	1.19694	1.7117	1.84019	0.874411	0.866503	2.0389	0.923401	0.930592	0.493646	1.46588	1.26949	1.15374	1.21557
P00492	Hypoxanthine-guanine phosphoribosyltransferase	HPRT1	1.34837	1.34837	0.396888	1.17319	0.887487	1.08229	1.91591	1.68011	1.36872	1.04294	0.683461	1.56408	0.787154	0.825281	1.43556	0.894482
A0A087WYR3	Tumor protein D54	TPD52L2	1.34648	1.34648	0.193984	1.34118	1.63141	1.39855	1.36983	1.20201	2.11446	1.07374	1.11175	0.766477	1.39573	1.39074	1.29976	0.982466
P62277	40S ribosomal protein S13	RPS13	1.34613	1.34613	0.356609	1.303	2.10988	1.0946	1.17366	1.13591	1.23934	0.766546	1.45513	0.850519	1.42466	1.11866	0.704581	0.76409
P02750	Leucine-rich alpha-2-glycoprotein	LRG1	1.34412	1.34412	0.328271	1.00917	0.783754	1.52023	1.02881	1.0396	1.11662	0.596194	0.594916	1.05776	0.73807	0.929829	1.2564	0.639071
A6NFX8	ADP-sugar pyrophosphatase	NUDT5	1.34397	1.34397	0.225912	1.24058	0.961997	1.00083	1.50157	1.66064	1.00593	1.08762	0.72245	1.13351	0.735699	0.767268	1.09322	0.789414
E7EVW7	Hematopoietic lineage cell-specific protein	HCLS1	1.34384	1.34384	0.397845	1.28504	1.16851	1.68432	1.44307	1.16226	2.23467	0.962222	1.31917	0.726846	1.94759	1.36044	0.819846	1.03429
Q9BRF8	Serine/threonine-protein phosphatase CPPED1	CPPED1	1.34031	1.34031	0.543743	1.07668	1.04857	1.6947	1.02347	0.836508	0.811896	0.660911	0.49338	0.728078	0.686882	0.52657	1.83892	1.09545
E7ENN3	Nesprin-1	SYNE1	1.33303	1.33303	0.2164	0.941189	1.00027	0.984984	0.956765	0.97689	1.35756	0.733823	0.531371	1.06587	0.619963	0.777812	1.03568	0.880448
P07108	Acyl-CoA-binding protein	DBI	1.32853	1.32853	0.572377	1.30657	1.57673	0.90665	1.40464	1.87312	1.18371	0.640963	1.06319	0.462232	1.5075	1.69724	0.899196	1.52843
E9PEB5	Far upstream element-binding protein 1	FUBP1	1.32394	1.32394	0.0316713	1.38819	1.59753	1.32087	1.33406	1.26351	1.52703	1.1547	1.05367	0.864924	1.19933	1.1561	0.997968	1.02941
A0A1B0GUU9	Immunoglobulin heavy constant mu	IGHM	1.32303	1.32303	0.396888	0.924827	0.844369	0.902894	0.71609	1.73028	1.02667	0.95249	0.610675	0.582592	0.652935	0.64324	1.17205	0.80937
P61626	Lysozyme C	LYZ	1.32089	1.32089	0.607512	1.29675	1.0075	0.885826	1.99028	1.37634	1.65157	0.518468	1.67932	0.914261	2.26717	1.05399	0.620469	0.852238
A0A0B4J1X8	Immunoglobulin heavy variable 3-43	IGHV3-43	1.31826	1.31826	0.302922	1.14298	0.857773	1.15286	1.13273	1.4542	1.64141	0.756094	1.33379	0.989103	1.21573	0.831989	0.707272	0.802623
P02760	Protein AMBP	AMBP	1.31705	1.31705	0.542163	1.04496	0.742016	1.7768	0.803936	0.862611	1.8292	0.987768	0.737991	1.40141	0.609481	0.713231	1.09744	0.613241
A0A0B4J1X5	Immunoglobulin heavy variable 3-74	IGHV3-74	1.31692	1.31692	0.571583	1.00054	0.82872	0.706532	1.00327	1.73734	1.04952	0.507853	1.05841	0.728775	1.43212	1.08811	0.531384	0.494081
P62258	14-3-3 protein epsilon	YWHAE	1.31624	1.31624	0.444437	0.990675	0.945579	2.40853	1.18641	0.904468	0.69962	0.770071	0.784844	0.786512	0.722769	0.948719	1.03112	0.921084
Q9HC84	Mucin-5B	MUC5B	1.31296	1.31296	0.583205	0.978064	0.859669	2.04945	0.799037	1.08352	0.92001	0.715212	0.666262	1.63035	0.611235	1.26671	0.456609	0.869908
Q9C0E8	Endoplasmic reticulum junction formation protein lunapark	LNPK	1.31277	1.31277	0.687521	1.39192	2.85083	0.579528	1.15257	0.980551	1.1272	1.67455	0.886259	0.340442	1.12795	1.23051	0.543382	1.10704
O15143	Actin-related protein 2/3 complex subunit 1B	ARPC1B	1.31189	1.31189	0.118202	1.35137	1.46767	1.44354	1.58917	1.45093	1.34339	0.849209	1.12092	0.858401	1.43208	1.15458	1.23738	1.24578
P04083	Annexin A1	ANXA1	1.31061	1.31061	0.662589	1.21576	1.11769	0.714619	1.69367	2.57758	0.99537	0.994978	0.661929	2.87145	0.61379	0.850057	0.826882	1.0535
P31948	Stress-induced-phosphoprotein 1	STIP1	1.3104	1.3104	0.0832563	1.45386	1.46863	1.30449	1.35893	1.27873	1.28755	0.898199	1.0609	0.748268	1.17189	1.26292	1.03515	1.05862
E9PGG1	Cytoplasmic dynein 1 intermediate chain 2	DYNC1I2	1.30972	1.30972	0.44783	1.29202	1.40045	1.13393	1.37097	1.17797	1.20725	0.965794	1.11635	0.48064	1.53607	1.36559	0.712137	0.950812
O14818	Proteasome subunit alpha type-7	PSMA7	1.30963	1.30963	0.44783	0.905315	1.00074	0.848771	1.16594	1.46568	0.85671	0.837114	0.579426	1.43011	0.534325	0.604952	1.02493	0.893562
P02751	Fibronectin	FN1	1.3092	1.3092	0.408706	1.18225	0.900301	1.2507	0.943085	1.14773	2.47324	0.781278	0.953265	0.827722	1.3668	0.957365	0.886411	0.994306
B7ZKJ8	Inter-alpha-trypsin inhibitor heavy chain H4	ITIH4	1.30851	1.30851	0.362149	0.82082	0.653412	1.66988	0.879051	0.829228	0.856647	0.918693	0.592254	0.747768	0.589235	0.66686	0.918364	0.606003
P01011	Alpha-1-antichymotrypsin	SERPINA3	1.30757	1.30757	0.676781	1.33152	1.32909	1.21833	0.792353	0.746788	3.52099	0.757821	0.721121	0.894755	0.67198	1.40436	2.37797	0.765183
P54652	Heat shock-related 70 kDa protein 2	HSPA2	1.30669	1.30669	0.290405	1.35388	2.01052	0.86924	1.44493	1.65701	1.0735	1.00373	1.30947	0.924705	1.09418	1.04399	0.90627	1.001
Q00688	Peptidyl-prolyl cis-trans isomerase FKBP3	FKBP3	1.30547	1.30547	0.464071	3.13373	2.07175	1.4527	0.924929	0.886142	1.5903	0.912672	1.10855	0.598819	1.43703	1.24298	1.13362	0.8549
P02748	Complement component C9	C9	1.30251	1.30251	0.448112	1.03734	1.12154	2.01153	0.765939	0.747405	0.686234	1.00324	0.740093	0.668725	0.682945	0.737721	0.826637	0.642088
J3KRE2	Rho GDP-dissociation inhibitor 1	ARHGDIA	1.30246	1.30246	0.553964	1.27921	1.20771	2.88482	1.2485	0.776878	1.11247	1.05544	0.8434	0.664112	0.845613	1.10578	1.3867	1.31
P08603	Complement factor H	CFH	1.30126	1.30126	0.125764	1.11294	1.05132	1.37025	1.1073	1.39602	1.4327	0.794577	1.09916	0.930183	1.19796	1.09468	0.944182	0.79853
P10643	Complement component C7	C7	1.30055	1.30055	0.169784	0.941043	0.905266	1.15179	1.19674	1.21125	0.748387	0.791055	0.6813	0.830619	0.746094	0.854003	0.657752	1.00638
P16403	Histone H1.2	HIST1H1C	1.30024	1.30024	0.607291	1.34155	1.90892	0.899439	1.23222	1.32242	1.94223	0.858117	1.28108	0.51552	2.13158	1.1614	0.742963	1.63297
P63167	Dynein light chain 1, cytoplasmic	DYNLL1	1.29892	1.29892	0.342253	1.36943	1.79819	0.926888	1.16723	1.31084	1.68701	0.896596	1.32591	0.772254	1.30691	1.25691	0.78908	1.03884
G3V1D3	Dipeptidyl peptidase 3	DPP3	1.29859	1.29859	0.458534	1.29171	0.945947	1.60739	1.727	1.00236	1.05315	1.1955	0.583562	1.1871	0.658646	0.824716	1.35432	1.09852
I6L8B7	Fatty acid-binding protein, epidermal	FABP5	1.29831	1.29831	0.509375	1.0677	1.25452	1.03198	1.38662	1.58596	1.0935	1.14222	1.63018	0.70542	1.52339	0.922671	0.510633	0.83649
P00738	Haptoglobin	HP	1.29798	1.29798	0.45002	0.639589	0.486806	0.946005	0.63107	0.619536	1.06012	0.799697	0.49546	0.386687	0.572351	0.488019	0.830826	0.44594
A0A0A0MQW3	Serpin B13	SERPINB13	1.29795	1.29795	0.486202	1.29837	1.72963	0.686963	1.19276	2.20228	1.06263	0.917443	0.803099	1.30589	0.823834	0.896075	1.30403	0.932063
P60983	Glia maturation factor beta	GMFB	1.29538	1.29538	0.33979	1.13786	1.23484	0.996683	1.26235	1.39011	1.09982	0.824456	0.779105	1.26753	0.611921	0.902803	1.47383	0.827487
P43652	Afamin	AFM	1.29321	1.29321	0.139854	1.04165	0.984257	1.30741	1.16842	1.36806	1.21471	0.857093	0.818507	1.19838	1.1078	1.02248	0.752169	0.831813
P46976	Glycogenin-1	GYG1	1.29254	1.29254	0.450041	1.47863	1.27434	0.898052	1.83737	1.57186	1.57927	0.724149	1.36098	0.899158	1.896	0.967973	1.06323	0.969994
O14745	Na(+)/H(+) exchange regulatory cofactor NHE-RF1	SLC9A3R1	1.2908	1.2908	0.203863	1.29834	1.755	1.23888	1.50043	1.22017	1.1579	1.20917	0.776412	1.10451	0.811728	1.1096	1.17181	1.29978
P11413	Glucose-6-phosphate 1-dehydrogenase	G6PD	1.28954	1.28954	0.622463	0.973669	1.07053	1.97732	1.08658	0.770172	1.01631	0.538277	0.684855	1.03073	0.673085	0.761762	2.3744	0.830364
P14780	Matrix metalloproteinase-9	MMP9	1.28887	1.28887	0.662589	1.13814	0.661299	2.60478	1.19612	1.0206	1.25823	0.669989	0.600282	1.1763	0.969421	0.803349	2.38066	0.753445
P50995	Annexin A11	ANXA11	1.28853	1.28853	0.396888	1.24462	1.11174	0.963209	1.71695	1.72208	1.30893	1.40819	0.707664	1.3676	0.807136	0.847572	1.17732	1.13059
Q5T4L4	40S ribosomal protein S27	RPS27	1.28798	1.28798	0.613135	1.16984	1.73891	0.751885	0.852558	1.0754	2.24333	1.08236	1.23169	0.559579	1.38631	0.960323	0.539108	1.26882
P49773	Histidine triad nucleotide-binding protein 1	HINT1	1.28786	1.28786	0.723821	1.16402	2.55971	0.532533	0.654274	1.00501	1.11521	0.714833	0.906953	0.278097	1.00738	0.964773	1.47834	0.65661
Q9P0L0	Vesicle-associated membrane protein-associated protein A	VAPA	1.28667	1.28667	0.355991	1.03034	1.20775	0.759603	1.16347	1.3284	0.979246	0.81133	0.526503	0.778005	0.776677	0.91924	1.27815	0.894253
P11717	Cation-independent mannose-6-phosphate receptor	IGF2R	1.28474	1.28474	0.118202	1.3096	0.989673	1.63476	1.1603	1.27899	1.39906	0.946445	1.15117	1.02466	1.0363	0.9173	0.839823	1.05929
P10599	Thioredoxin	TXN	1.28433	1.28433	0.504526	1.25223	2.30993	0.681447	1.20195	1.66681	1.13131	0.933203	1.31748	0.805001	1.23053	1.04324	0.824095	0.983175
P12838	Neutrophil defensin 4	DEFA4	1.28418	1.28418	0.105261	0.896283	0.984737	0.764262	1.16192	1.21595	1.10048	0.763825	0.856114	0.838189	0.911722	0.804082	0.792038	0.679779
P46783	40S ribosomal protein S10	RPS10	1.28271	1.28271	0.575936	1.3663	2.38857	0.812058	0.915561	1.05832	1.51722	0.961208	1.23376	0.537479	1.3755	1.2109	0.840448	0.850577
O00515	Ladinin-1	LAD1	1.28271	1.28271	0.556845	1.27144	2.40801	0.935227	0.985368	1.11793	1.26587	1.01337	1.08727	0.52947	1.20857	1.16922	0.764038	1.37926
P07737	Profilin-1	PFN1	1.28193	1.28193	0.607291	1.24331	1.23299	1.91412	1.52356	0.749343	1.13576	0.661426	0.69375	0.898614	0.833224	1.10512	2.41056	0.919324
Q9BQR3	Serine protease 27	PRSS27	1.28019	1.28019	0.460115	1.07718	0.779464	1.23368	1.00842	1.41309	1.04272	0.779692	0.657503	1.37948	0.606121	0.811652	1.28994	0.651669
X6RFL8	Ras-related protein Rab-14	RAB14	1.28006	1.28006	0.286965	1.12557	1.2371	1.34931	1.458	1.41041	0.872887	1.30178	0.783794	0.816802	0.750828	1.02734	1.18942	1.07929
P01701	Immunoglobulin lambda variable 1-51	IGLV1-51	1.279	1.279	0.220729	1.10779	1.63639	0.94063	0.982414	1.41011	1.32171	0.972156	1.19029	1.04272	1.02312	0.937788	0.886554	0.742324
P20073	Annexin A7	ANXA7	1.27899	1.27899	0.339688	1.23543	0.965772	1.13759	1.71037	1.97829	1.25589	0.865	0.99778	1.33633	1.14956	0.914426	1.34711	0.94567
P10153	Non-secretory ribonuclease	RNASE2	1.27776	1.27776	0.462036	1.13439	0.83877	1.18997	1.38193	1.34915	1.51609	0.716205	1.25006	0.872332	1.74275	1.01384	0.713114	0.780692
O00299	Chloride intracellular channel protein 1	CLIC1	1.27764	1.27764	0.575224	1.07755	1.05088	1.84441	1.49713	0.874796	0.950946	0.690269	0.622623	1.13019	0.704932	1.02906	1.93225	0.907647
P14854	Cytochrome c oxidase subunit 6B1	COX6B1	1.27743	1.27743	0.534361	1.23835	1.27083	0.880306	1.25071	1.86368	1.28246	1.37893	0.8382	0.534713	0.965015	0.881356	1.62878	1.14049
O75223	Gamma-glutamylcyclotransferase	GGCT	1.27619	1.27619	0.286511	1.3236	1.61592	0.793411	1.35133	1.54281	1.23271	0.935678	1.08775	1.09572	1.11699	1.07905	0.760187	0.942376
D3DSM0	Integrin beta	ITGB2	1.27396	1.27396	0.274468	1.32402	0.977403	1.41003	1.49768	1.48431	1.68585	0.900045	1.13488	0.829245	1.55852	1.16312	1.11147	1.07166
A2A2D0	Stathmin	STMN1	1.27222	1.27222	0.495283	1.31293	1.6797	1.02148	1.54763	1.32746	1.59248	0.976784	1.24085	0.645915	2.13656	1.1468	0.931306	1.16143
P30086	Phosphatidylethanolamine-binding protein 1	PEBP1	1.2697	1.2697	0.65388	1.21153	1.22004	0.83605	1.68839	2.06454	0.900131	0.638506	0.746324	1.95671	0.813265	0.88142	1.85766	0.771567
B5MCZ9	Glutaminyl-peptide cyclotransferase	QPCT	1.26885	1.26885	0.495283	1.01492	0.996037	2.15591	1.04237	1.09058	2.2037	1.1661	0.843333	1.20295	0.890269	0.990847	1.53621	1.24222
P08311	Cathepsin G	CTSG	1.26658	1.26658	0.761443	1.4135	0.713065	3.57237	1.34551	1.25605	1.47456	0.562259	1.02997	0.79378	1.217	0.74029	3.594	1.70815
P36578	60S ribosomal protein L4	RPL4	1.26639	1.26639	0.575936	1.16764	1.85924	0.829461	1.09228	1.11789	1.45311	0.906977	1.19456	0.596438	1.59978	1.26135	0.58092	1.03438
E7EMN6	Protein phosphatase inhibitor 2	PPP1R2	1.26584	1.26584	0.193215	1.38247	1.56749	1.28132	1.85369	1.38701	1.31262	1.07772	1.36502	0.884103	1.45598	1.13563	1.00099	1.30002
P00747	Plasminogen	PLG	1.26236	1.26236	0.247087	1.08112	1.0023	1.25785	0.99508	1.13932	1.46572	0.798127	1.20532	0.751639	1.19013	0.958582	0.740409	0.902582
P49721	Proteasome subunit beta type-2	PSMB2	1.2621	1.2621	0.753662	0.746776	0.624106	1.0123	0.952476	1.14468	0.681027	0.500375	0.482811	2.41454	0.379586	0.542088	1.32679	0.426613
P78324	Tyrosine-protein phosphatase non-receptor type substrate 1	SIRPA	1.26209	1.26209	0.419027	1.2452	1.15614	0.914158	1.23933	1.96957	1.2326	1.30826	0.893937	1.2005	0.645231	0.991982	1.20028	0.918048
P52566	Rho GDP-dissociation inhibitor 2	ARHGDIB	1.26146	1.26146	0.602454	1.1592	0.873355	2.69508	1.20669	0.933689	0.992376	0.761974	0.790098	0.899438	0.823197	0.89775	1.80378	1.0563
O60701	UDP-glucose 6-dehydrogenase	UGDH	1.26143	1.26143	0.358725	1.31593	1.31082	0.925438	1.57948	2.14058	0.992216	0.98851	1.05616	1.1867	1.17171	1.00607	1.07803	0.891625
A0A075B7D0	Immunoglobulin heavy variable 1/OR15-1 (non-functional)	IGHV1OR15-1	1.2601	1.2601	0.710854	1.0901	0.970688	0.874034	1.44168	1.89104	0.705156	0.559753	1.92725	1.05283	1.73045	0.530266	0.627696	0.601077
Q6P4A8	Phospholipase B-like 1	PLBD1	1.25923	1.25923	0.377297	1.05749	0.839654	0.946684	1.41318	1.17176	1.2781	0.667844	0.997899	1.01629	1.36389	0.818496	0.755735	0.722103
H0YAC1	Plasma kallikrein	KLKB1	1.25812	1.25812	0.39814	0.933296	0.612921	1.47204	0.809196	1.1193	1.05821	0.836941	0.949037	0.613674	0.717054	0.762383	0.912397	0.67264
F5H6X6	Neutral alpha-glucosidase AB	GANAB	1.25641	1.25641	0.583205	1.10589	1.9047	1.6683	0.774984	0.875332	1.05641	0.995433	0.780485	0.67224	0.729544	1.09811	1.70093	0.899806
P10412	Histone H1.4	HIST1H1E	1.25622	1.25622	0.707735	1.16125	1.87072	0.613003	1.4066	1.28058	1.30121	0.654029	1.61568	0.60255	1.85194	1.03602	0.483655	1.36837
P31997	Carcinoembryonic antigen-related cell adhesion molecule 8	CEACAM8	1.25524	1.25524	0.571583	1.21882	1.22779	1.12192	1.23523	1.26232	1.39515	0.583975	1.82666	0.682836	1.21272	0.779765	1.52214	0.902882
O75351	Vacuolar protein sorting-associated protein 4B	VPS4B	1.25512	1.25512	0.583562	1.34781	1.64433	0.812202	1.41751	1.71123	1.20088	1.3387	1.4521	0.670386	1.51873	1.06246	0.584744	1.11023
P02675	Fibrinogen beta chain	FGB	1.25335	1.25335	0.396888	0.860261	0.810141	1.33399	0.740272	0.976487	0.847387	0.788071	0.61923	0.643538	0.73182	0.658666	1.22156	0.624768
X6R5C5	Carboxypeptidase	CTSA	1.25234	1.25234	0.462036	1.13945	0.878921	1.36378	1.40674	1.09188	1.29003	0.689328	0.801207	1.05337	0.905586	0.864378	0.845657	1.80432
A0A0C4DH31	Immunoglobulin heavy variable 1-18	IGHV1-18	1.24931	1.24931	0.240518	1.01941	0.907573	1.11616	1.09601	1.23438	1.00545	0.76737	1.10916	0.88624	1.07629	0.86272	0.780105	0.60359
O76027	Annexin A9	ANXA9	1.24879	1.24879	0.65388	1.02031	0.565862	1.91744	0.979295	1.02028	1.32281	0.783156	0.653034	1.85327	0.650422	0.75892	1.04619	0.714557
P05114	Non-histone chromosomal protein HMG-14	HMGN1	1.24514	1.24514	0.73907	1.29667	1.40747	0.556992	1.7465	1.31948	2.15864	0.730495	1.39301	0.584895	2.25816	1.27123	0.66153	1.28161
J3KN67	Tropomyosin alpha-3 chain	TPM3	1.24499	1.24499	0.65388	1.01937	1.40879	1.33011	1.58133	1.20449	0.886092	1.44241	0.933021	0.565628	0.790091	0.723608	1.02955	2.41302
C9JBI3	Phosphoserine phosphatase	PSPH	1.24236	1.24236	0.448112	1.01596	1.28612	0.944965	1.48805	1.57229	1.14708	1.19213	0.818419	1.66162	0.754884	0.818398	1.13736	1.00577
Q9BRA2	Thioredoxin domain-containing protein 17	TXNDC17	1.24221	1.24221	0.667222	0.9352	1.10616	0.862702	1.05135	1.05118	0.655288	0.754245	0.510797	1.70895	0.430478	0.616674	1.2836	0.582188
H3BLV0	Complement decay-accelerating factor	CD55	1.24189	1.24189	0.355991	1.05082	1.07078	0.826956	1.2777	1.4092	1.13306	0.670668	1.06285	1.20037	0.980871	0.852175	0.695211	1.01026
A0A087X2D0	Serine/arginine-rich splicing factor 3	SRSF3	1.24154	1.24154	0.571583	1.16636	1.02358	0.903721	1.63012	1.76269	1.08635	1.23286	0.684366	0.926891	0.687272	0.919955	1.7093	1.14831
Q9HCY8	Protein S100-A14	S100A14	1.24025	1.24025	0.574943	1.08388	1	0.844687	1.343	2.21115	0.916345	1.02695	0.6844	1.27196	0.742567	1.28552	0.786442	1.05839
P48668	Keratin, type II cytoskeletal 6C	KRT6C	1.23942	1.23942	0.744072	1.28647	2.93679	0.832647	0.675014	0.799935	1.13601	1.09416	1.1381	0.719011	1.64906	0.638161	0.434654	0.958701
Q9HD89	Resistin	RETN	1.23928	1.23928	0.676781	1.04684	0.667749	0.963316	2.00546	1.1761	1.07873	0.518215	1.08904	0.668937	1.85798	0.971402	0.592474	1.09974
H3BS10	Beta-hexosaminidase	HEXA	1.23884	1.23884	0.214635	0.991002	0.839386	1.20098	1.24736	1.17857	1.06549	0.791764	1.11059	0.882817	0.74437	0.863241	1.10271	0.769555
P01743	Immunoglobulin heavy variable 1-46	IGHV1-46	1.23821	1.23821	0.44783	0.98128	0.56435	0.871941	0.908466	1.02386	0.828204	0.587659	0.855912	0.52154	0.83727	0.906496	0.602654	0.480297
D6RHI9	Ribonuclease T2	RNASET2	1.2362	1.2362	0.634672	1.03087	0.65745	1.95566	1.23886	1.03845	1.295	0.667157	0.635913	1.27353	1.0007	1.57931	1.11428	0.692048
P07858	Cathepsin B	CTSB	1.23542	1.23542	0.355991	1.26241	1.67028	1.03514	1.13926	1.25973	1.32472	1.15936	1.3684	0.824978	1.04411	1.10474	0.708882	1.12561
P46777	60S ribosomal protein L5	RPL5	1.23262	1.23262	0.744072	1.35402	1.29464	0.560099	1.26999	1.16265	1.55471	0.695971	2.03051	0.562845	1.62139	0.922264	0.456343	0.869801
Q5T0I0	Gelsolin	GSN	1.23227	1.23227	0.454285	1.0717	0.894093	1.2402	1.4375	1.19995	1.40267	0.706641	1.06937	0.726385	1.3639	0.964202	1.41861	0.901166
E9PR44	Alpha-crystallin B chain	CRYAB	1.232	1.232	0.484761	1.19114	1.85676	0.682364	1.23359	1.33283	1.27442	1.0447	1.12127	0.793768	1.13835	1.15785	0.873517	0.850655
P16401	Histone H1.5	HIST1H1B	1.23003	1.23003	0.607291	1.36894	1.89116	1.15993	1.26323	1.18164	1.77179	1.26023	1.22658	0.559127	1.62397	1.14907	0.930016	1.83434
P22307	Non-specific lipid-transfer protein	SCP2	1.22997	1.22997	0.466626	1.1283	1.32758	0.687132	1.36907	1.58625	1.18884	0.79993	0.963545	0.72559	1.12483	1.01416	1.26241	0.967286
Q9UGL9	Cysteine-rich C-terminal protein 1	CRCT1	1.22981	1.22981	0.766119	1.21198	2.39245	0.365084	1.12009	2.04003	1.00571	1.0036	1.15087	0.516381	1.23815	1.3568	0.648646	0.959218
P28072	Proteasome subunit beta type-6	PSMB6	1.22883	1.22883	0.676781	0.828924	0.605602	1.38174	0.791935	1.14457	0.842873	0.500727	0.564469	1.8596	0.609445	0.601491	0.991041	0.661671
O60235	Transmembrane protease serine 11D	TMPRSS11D	1.22831	1.22831	0.610425	1.13226	1.34109	0.637445	1.43471	1.56567	0.902255	0.766087	1.63335	0.834681	1.14696	0.870602	0.62735	0.782096
C9J0K6	Sorcin	SRI	1.22593	1.22593	0.436501	1.04391	1.23383	0.837059	1.43705	1.4243	1.30535	0.975241	1.24864	0.647023	1.23657	1.0292	0.850452	1.16693
P01619	Immunoglobulin kappa variable 3-20	IGKV3-20	1.22486	1.22486	0.657274	1.02189	0.787629	0.928104	1.10619	1.7163	0.985589	0.541076	1.7209	0.723839	1.37567	0.819397	0.629729	0.783472
A0A0A0MRA3	Titin	TTN	1.22472	1.22472	0.780519	1.62798	1.03228	0.910048	2.40761	1.84853	2.59321	0.897668	1.78613	0.843605	3.11728	2.52291	0.677601	0.944258
A8K2U0	Alpha-2-macroglobulin-like protein 1	A2ML1	1.2231	1.2231	0.589192	1.229	1.26537	0.666344	1.56103	2.10079	0.907231	0.803321	1.05203	1.29616	1.05994	0.923109	0.836704	0.986902
Q9UBG3	Cornulin	CRNN	1.21733	1.21733	0.622463	1.02386	1.5415	0.653413	1.08006	1.51091	0.792833	0.614103	0.959126	1.16405	0.97651	1.17986	0.552528	0.837918
P35321	Cornifin-A	SPRR1A	1.21706	1.21706	0.797079	1.0262	1.72919	0.320461	1.06521	1.25272	1.11046	0.646175	1.37169	0.361491	1.21229	1.32409	0.479709	0.777661
P04004	Vitronectin	VTN	1.21673	1.21673	0.170583	0.871329	0.868042	1.04623	1.01005	1.10106	1.02595	0.859046	0.610191	0.928535	0.984759	0.779631	0.847336	0.84084
H3BVG6	Tyrosine-protein kinase receptor	LTK	1.2161	1.2161	0.741881	0.939987	0.690374	1	1.08059	1.57448	0.953983	0.869503	1.5347	0.829794	0.883975	1.02847	0.277462	1.06736
F8VWZ8	Rho GTPase-activating protein 29	ARHGAP29	1.21584	1.21584	0.626323	1.16408	1.76407	0.981374	1.34161	1.10702	0.895992	1.16815	1.22536	0.728302	1.50161	0.912819	0.498519	1.14968
Q32Q12	Nucleoside diphosphate kinase	NME1-NME2	1.21562	1.21562	0.574148	0.945062	1.54766	0.72912	0.715683	1.2046	0.95116	0.730403	0.622725	1.27066	0.734416	0.785594	1.03168	0.664745
X6RK58	Leucine-rich repeat-containing protein 20	LRRC20	1.21321	1.21321	0.378715	1.23513	1.43466	0.814964	1.47065	1.58191	1.08007	0.913552	1.00039	1.20741	0.902628	1.00758	1.20947	0.962799
Q9UL52	Transmembrane protease serine 11E	TMPRSS11E	1.21301	1.21301	0.622463	1.25471	1.58903	0.659415	1.35945	2.12048	1.03574	1.02193	1.26722	1.28798	1.17	0.759955	0.761175	1.13184
P14324	Farnesyl pyrophosphate synthase	FDPS	1.21272	1.21272	0.462036	1.20279	1.10395	0.958082	1.37598	1.50111	1.14383	1.04728	0.801521	1.71585	0.928102	0.908841	0.956694	0.803913
Q15113	Procollagen C-endopeptidase enhancer 1	PCOLCE	1.20867	1.20867	0.0247041	0.988102	1.28134	1.13548	1.14854	1.20982	1.18945	0.920341	0.923827	1.00238	1.04286	0.930877	0.954485	1.1478
P09758	Tumor-associated calcium signal transducer 2	TACSTD2	1.20743	1.20743	0.577551	1.27251	2.08328	1.37605	1.13431	1.01047	1.23514	1.35112	0.990604	1.26881	1.00429	0.619887	1.42283	1.26281
P18124	60S ribosomal protein L7	RPL7	1.20448	1.20448	0.61251	1.08688	1.14042	1.19728	1.34508	1.33819	1.71755	0.978897	1.95709	0.711131	1.48933	0.826618	0.836929	1.45457
P28070	Proteasome subunit beta type-4	PSMB4	1.20435	1.20435	0.678164	0.967908	0.692009	1.04188	1.33518	1.70013	0.894967	0.740357	0.695184	1.55835	0.656969	0.740104	1.58111	0.752973
P07602	Prosaposin	PSAP	1.20419	1.20419	0.154711	1.11717	1.03045	1.19433	1.54839	1.23655	1.43983	1.02085	1.05655	1.0062	1.19109	1.04986	0.950995	1.16711
A0A075B6I9	Immunoglobulin lambda variable 7-46	IGLV7-46	1.20415	1.20415	0.607291	0.894982	0.866712	0.795228	1.10801	1.3565	1.00015	0.576947	1.05404	0.888094	1.07611	1.37901	0.612345	0.583326
A8MQ02	Afadin	AFDN	1.20345	1.20345	0.286965	1.10903	0.913269	1.48385	1.13551	1.55008	1.05079	1.11891	1.00297	1.12362	0.915215	1.02108	0.904074	0.929354
P37802	Transgelin-2	TAGLN2	1.20039	1.20039	0.571583	0.98201	1.14226	1.07267	1.33614	1.12808	1.04297	0.783116	0.710167	1.12903	0.800166	1.00645	1.8415	0.748666
Q9NQC3	Reticulon-4	RTN4	1.19846	1.19846	0.634613	1.37249	1.82583	0.853943	1.5546	1.17245	1.43254	1.14912	1.44006	0.910328	1.76716	0.930651	0.648989	1.25021
A0A0G2JIW1	Heat shock 70 kDa protein 1B	HSPA1B	1.19832	1.19832	0.407241	1.18202	1.06424	1.24682	1.67836	1.72243	1.01668	1.07555	0.82681	1.16056	1.02931	1.16513	1.35945	1.12581
Q14247	Src substrate cortactin	CTTN	1.19735	1.19735	0.657274	1.35086	1.62276	1.4183	0.888063	0.854869	1.30436	1.31358	1.03663	0.559546	1.18903	1.54766	0.689697	0.928713
P31942	Heterogeneous nuclear ribonucleoprotein H3	HNRNPH3	1.19598	1.19598	0.755181	0.917458	0.725849	2.42952	1.38529	1.11074	1.09104	1.86928	0.738197	0.752082	0.771402	0.706064	1.59047	1.45236
P02749	Beta-2-glycoprotein 1	APOH	1.19574	1.19574	0.610425	1.03362	1.15438	0.719929	1.10651	1.04761	2.14187	1.06331	0.93581	0.955146	1.05585	1.37333	0.733546	0.78025
A0A0C4DH38	Immunoglobulin heavy variable 5-51	IGHV5-51	1.19447	1.19447	0.545723	1.04835	0.781218	1.33193	1.07167	1.46966	1.08829	1.03093	1.15414	0.863824	1.27482	1.03938	0.646611	0.73583
A0A075B6K5	Immunoglobulin lambda variable 3-9	IGLV3-9	1.19443	1.19443	0.634672	1.1326	0.898891	0.8947	0.955197	1.99422	1.39718	1.24055	1.24807	0.764472	1.27265	1.00447	0.611753	0.903963
E5RIW3	Tubulin-specific chaperone A	TBCA	1.19291	1.19291	0.668985	0.940446	1.17812	1.13669	1.31524	1.06622	1.02422	0.839884	0.620601	0.791882	0.729182	1.03194	2.33304	1.00311
Q06323	Proteasome activator complex subunit 1	PSME1	1.1927	1.1927	0.495283	1.09407	1.22982	1.43258	1.38585	0.893266	1.41519	1.12492	0.758943	1.09782	0.802757	1.18624	1.53032	1.03309
A0A0C4DH36	Immunoglobulin heavy variable 3-38 (non-functional)	IGHV3-38	1.19251	1.19251	0.65388	1.23762	0.922567	1.133	1.02121	1.23528	1.92784	0.932282	1.64539	0.993172	1.4674	0.952633	0.604431	0.836311
P41218	Myeloid cell nuclear differentiation antigen	MNDA	1.19209	1.19209	0.755181	1.14682	0.659321	1.33567	2.69951	1.47956	0.996536	1.29516	0.864887	0.757431	0.80659	0.915078	1.3117	2.05995
X6RGJ2	Heterochromatin protein 1-binding protein 3	HP1BP3	1.19049	1.19049	0.460115	1.16826	1.02925	1.08344	1.44572	1.32819	1.31205	1.24545	0.972689	0.732246	0.931857	0.929176	1.04641	1.55912
O75083	WD repeat-containing protein 1	WDR1	1.19018	1.19018	0.687218	1.12382	1.45881	0.992431	1.28174	1.04618	1.37692	0.812163	2.45039	0.780227	1.39148	0.783717	0.811396	0.852237
P30101	Protein disulfide-isomerase A3	PDIA3	1.18937	1.18937	0.397845	1.36331	1.63465	0.85425	1.40434	1.41526	1.22394	1.31161	0.933009	1.0313	1.0157	1.21384	1.11471	0.948713
Q9UBX7	Kallikrein-11	KLK11	1.18898	1.18898	0.607512	1.16751	1.53708	0.838284	1.27097	1.46831	1.16737	0.649887	1.23458	1.05396	0.900096	0.876083	1.74361	1.0861
P18206	Vinculin	VCL	1.18871	1.18871	0.377297	1.11494	1.17586	0.955635	1.31029	1.31434	1.15651	0.935166	1.22995	0.855098	1.26339	0.887966	0.739366	1.12901
Q8IVF2	Protein AHNAK2	AHNAK2	1.18731	1.18731	0.78395	1.19322	1.45612	0.61675	1.31862	0.763229	2.44677	0.875298	1.7787	0.827705	1.41722	1.02056	0.472318	1.03742
X5D2R7	Proteasome subunit beta type	PSM8	1.18644	1.18644	0.569053	1.08456	0.639163	1.39029	1.06037	1.35615	1.60639	0.837281	1.11808	1.1243	0.983855	0.913384	0.88724	0.98559
Q9NZZ3	Charged multivesicular body protein 5	CHMP5	1.18518	1.18518	0.793885	1.11283	2.51006	0.970634	0.927845	0.924381	1.22918	2.69592	0.492959	1.24126	0.746997	1.11655	0.926994	0.894125
P09497	Clathrin light chain B	CLTB	1.18478	1.18478	0.668985	1.17544	1.94962	0.888021	1.01521	0.990988	1.20082	0.986686	0.935938	0.482356	1.31282	1.27654	1.02589	1.11964
H7C3P4	N-acetylglucosamine-6-sulfatase	GNS	1.1846	1.1846	0.568408	1.06271	0.756664	1.22041	1.45472	1.12484	1.54592	0.703781	1.03217	1.35172	1.23166	0.930404	0.960927	0.926664
P0DP09	Immunoglobulin kappa variable 1-13	IGKV1-13	1.18373	1.18373	0.65388	0.984781	0.857045	0.748982	1.93658	1.46672	0.686443	1.08311	0.902116	0.879074	0.92956	0.982792	0.734914	0.729013
O95274	Ly6/PLAUR domain-containing protein 3	LYPD3	1.18193	1.18193	0.353994	1.03916	1.19428	0.9253	1.06124	1.4537	1.05154	0.755748	1.1742	1.13971	0.981097	0.937931	0.881766	0.856274
P09972	Fructose-bisphosphate aldolase C	ALDOC	1.18182	1.18182	0.165534	1.39745	1.21214	1.24813	1.44313	1.28927	1.24025	1.07653	1.03979	0.927359	1.40632	1.04059	1.14449	1.02827
P52790	Hexokinase-3	HK3	1.18131	1.18131	0.759002	1.71238	0.785802	1.94965	1.55927	1.05828	0.752761	1.00771	0.79045	1.11379	0.607829	0.768041	2.19149	0.844825
Q05315	Galectin-10	CLC	1.18091	1.18091	0.819277	0.768845	0.725166	0.636697	1.74013	0.626994	0.529454	0.448777	0.605571	0.575463	0.437844	0.594721	2.2811	0.528398
P60953	Cell division control protein 42 homolog	CDC42	1.17879	1.17879	0.571583	1.1464	1.72865	0.880944	1.45336	1.16383	1.31903	1.06768	1.16808	0.823451	1.61377	0.849371	1.18946	1.04649
A0A0B4J1Y9	Immunoglobulin heavy variable 3-72	IGHV3-72	1.1785	1.1785	0.758739	0.939895	0.656576	0.895435	1.13637	1.47728	1.13378	0.613799	1.90471	0.731501	1.34481	0.882759	0.505293	0.722663
O15231	Zinc finger protein 185	ZNF185	1.17849	1.17849	0.793885	1.26873	2.9044	0.78837	0.935841	0.876542	1.33483	1.05457	1.16922	0.56685	1.73304	1.39382	0.577847	1.17575
E9PB61	THO complex subunit 4	ALYREF	1.1751	1.1751	0.714578	1.36715	2.3958	0.812151	1.15694	0.987632	1.33472	1.32043	1.02705	0.550303	1.32991	1.15128	1.12132	1.15656
Q5QGZ9	C-type lectin domain family 12 member A	CLEC12A	1.17504	1.17504	0.671558	1.30991	0.753758	2.32233	1.32345	0.942652	1.38383	1.08244	1.27051	0.857656	1.4128	1.05903	0.787426	1.09434
G3V357	Ribonuclease pancreatic	RNASE1	1.17448	1.17448	0.577338	1.38616	2.20548	0.969641	0.983665	1.18909	1.57943	1.02999	1.3927	1.21861	1.15862	1.12416	1.01399	0.961758
O95817	BAG family molecular chaperone regulator 3	BAG3	1.17397	1.17397	0.657274	1.19193	1.31308	1.01788	1.18166	1.38414	0.976514	0.967527	1.27059	0.951535	1.34903	1.35457	0.480294	0.916302
P26038	Moesin	MSN	1.17366	1.17366	0.607512	1.11675	0.986273	1.89983	1.4021	1	1.05159	0.98023	0.781652	0.943849	0.930363	0.998767	1.69331	1.18847
P22894	Neutrophil collagenase	MMP8	1.17364	1.17364	0.571583	1.18143	0.806098	1.35211	1.50949	1.32393	1.27311	0.769335	0.982131	0.955066	1.59906	0.975933	1.18186	1.02149
Q13404	Ubiquitin-conjugating enzyme E2 variant 1	UBE2V1	1.17219	1.17219	0.449218	1.1905	1.33015	0.827826	1.49289	1.58629	1.02866	0.915623	1.01114	1.06282	1.10466	0.981496	1.19629	1.02564
P05089	Arginase-1	ARG1	1.17106	1.17106	0.663516	0.98592	0.918968	1.26988	1.55916	0.886599	1.3713	0.642858	0.855171	0.836157	1.12927	1.2455	1.75239	0.888096
J3QLN6	Eukaryotic initiation factor 4A-I	EIF4A1	1.17096	1.17096	0.571583	1.10043	2.08126	1.00716	1.19138	1.23193	1.07438	1.29846	1.39523	0.85256	1.16617	1.06235	0.926376	0.996531
E7EX40	Rab11 family-interacting protein 1	RAB11FIP1	1.1708	1.1708	0.575936	1.02881	1.30446	1.47087	0.769423	0.821587	1.29895	0.901222	1.1468	0.848894	1.14129	1.03654	0.69394	0.870027
P61019	Ras-related protein Rab-2A	RAB2A	1.16832	1.16832	0.599345	1.16256	1.34284	0.88261	1.54129	1.48045	0.995474	1.68473	0.838741	1.01225	0.813008	0.960867	1.15985	1.03896
B3EWG6	Protein FAM25G	FAM25G	1.16795	1.16795	0.627091	1.05742	0.776023	1.02046	1.48852	1.29988	1.4966	0.755261	1.00531	0.679095	1.0983	1.40594	1.13502	1.19292
P04406	Glyceraldehyde-3-phosphate dehydrogenase	GAPDH	1.16604	1.16604	0.610425	1.11231	1.1545	0.931719	1.98658	1.4939	1.62989	0.987823	0.987992	1.16824	1.3903	1.11531	1.83195	1.06023
Q9Y490	Talin-1	TLN1	1.16571	1.16571	0.470622	1.14106	1.03787	1.12147	1.77842	1.37489	1.02682	1.05684	1.19315	0.908472	1.22399	0.898086	0.953038	1.27836
A0A087WXR6	Copine-3	CPNE3	1.1657	1.1657	0.800798	0.868444	0.603158	1.05563	1.30118	0.773345	0.735653	0.844204	0.424813	1.74824	0.5143	0.487238	1.26491	0.600184
P07384	Calpain-1 catalytic subunit	CAPN1	1.1656	1.1656	0.795412	0.885566	0.664131	0.980025	1.27779	1.37113	0.775921	1.59924	0.486297	1.71666	0.528531	0.596488	0.946807	0.723263
P14618	Pyruvate kinase PKM	PKM	1.16294	1.16294	0.743479	0.985591	1.13454	1.42147	1.01468	1.05127	0.972284	0.989434	0.618209	0.85515	0.651055	1.00593	2.31496	0.90066
A0A087X0K1	Calcium-binding protein 39	CAB39	1.16234	1.16234	0.65388	1.06435	0.933351	1.39765	1.13085	0.79638	1.59864	1.09551	0.840719	1.11207	0.708775	0.809555	1.58494	0.905111
H3BVD9	Kunitz-type protease inhibitor 1	SPINT1	1.16186	1.16186	0.297999	1.24314	1.63357	1.2261	1.11194	1.16496	1.23143	1.18385	1.06665	1.32626	0.903882	1.07236	1.02731	1.06679
P11142	Heat shock cognate 71 kDa protein	HSPA8	1.15826	1.15826	0.179549	1.13712	1.36685	1.39071	1.29035	1.29075	1.00076	1.14961	0.989907	1.11575	1.00052	1.16407	1.17281	1.03605
P00558	Phosphoglycerate kinase 1	PGK1	1.1579	1.1579	0.677767	1.02816	1.20649	1.65894	0.867158	0.91457	0.867141	0.943787	0.709098	0.723933	0.750668	1.08141	1.6437	0.867002
P35754	Glutaredoxin-1	GLRX	1.15668	1.15668	0.601977	1.19783	0.861914	1.05286	1.72258	1.37374	1.78279	1.28355	1.0529	1.03803	1.48923	0.936028	1.14472	1.05629
P01782	Immunoglobulin heavy variable 3-9	IGHV3-9	1.15554	1.15554	0.731007	0.907588	0.594915	1.35493	1.00565	1.13282	0.971799	0.576567	1.61535	0.840427	0.962555	0.848418	0.762456	0.635942
P06310	Immunoglobulin kappa variable 2-30	IGKV2-30	1.15373	1.15373	0.747108	0.954039	0.755237	0.79547	1.12714	1.37483	1.11801	0.538562	1.55728	0.707079	1.29261	1.04411	0.683301	0.710753
P01042	Kininogen-1	KNG1	1.15276	1.15276	0.744072	0.932327	0.71389	2.04697	0.745749	0.842633	1.03662	1.42777	0.696595	0.844577	0.740078	0.936195	0.811988	0.730102
P05109	Protein S100-A8	S100A8	1.15139	1.15139	0.915186	0.906428	0.804681	0.507263	2.41152	1.79189	1.48621	0.562656	0.617538	6.58042	0.677729	0.636877	0.914444	1.59213
Q14134	Tripartite motif-containing protein 29	TRIM29	1.15103	1.15103	0.843742	1.19153	2.76537	0.540888	0.692833	0.868002	1.21916	0.872136	1.35142	0.519426	1.3906	1.23645	0.523673	0.771176
P48637	Glutathione synthetase	GSS	1.15037	1.15037	0.761443	1.20359	1.21727	1.13441	1.59161	1.73039	0.88992	1.21583	0.771901	2.46487	0.757515	0.889157	1.27545	1.04032
P07360	Complement component C8 gamma chain	C8G	1.15015	1.15015	0.310278	1.10436	0.875448	1.21403	1.24134	1.29429	1.38433	1.04094	1.01253	1.11417	1.14745	1.00426	0.917067	1.00933
P60709	Actin, cytoplasmic 1	ACTB	1.14812	1.14812	0.744072	1.15338	1.17662	2.20138	1.33813	0.949876	1.01707	0.942543	0.893064	0.959657	0.973538	0.935627	2.17857	1.28811
F8W1R7	Myosin light polypeptide 6	MYL6	1.14799	1.14799	0.761443	0.936614	0.753134	2.5617	1.02229	0.713291	0.920073	0.99153	0.853273	0.880321	0.719074	0.883262	1.26865	0.91008
P26583	High mobility group protein B2	HMGB2	1.14796	1.14796	0.680039	1.36172	1.20362	1.22111	1.19565	1.1753	1.81947	0.867516	1.19649	0.755453	1.5483	0.993145	1.90047	1.06002
P13647	Keratin, type II cytoskeletal 5	KRT5	1.1479	1.1479	0.848216	1.35138	2.99538	0.929119	0.844484	0.967081	1.14402	2.26935	1.0232	0.608009	1.03008	1.33706	0.479569	1.55613
P84077	ADP-ribosylation factor 1	ARF1	1.14626	1.14626	0.793577	1.0417	0.918424	1.29462	1.32811	1.05341	1.42414	1.44308	0.710701	0.899358	0.616343	0.798036	2.47899	1.14388
A0A0U1RRM4	Polypyrimidine tract-binding protein 1	PTBP1	1.14479	1.14479	0.791677	1.23336	0.899736	1.4962	1.35639	1.21871	0.999108	1.21042	1.83488	1.07736	1.45627	0.499657	0.61508	1.10909
Q96HE7	ERO1-like protein alpha	ERO1A	1.14437	1.14437	0.692653	0.873004	0.820507	1.12567	0.92548	1.2934	0.765181	0.684764	0.768953	1.10913	0.5674	0.737224	1.43524	0.878027
A0A0J9YX77	Maltase-glucoamylase, intestinal	MGAM	1.14242	1.14242	0.495283	1.06315	1.10882	0.947502	1.55316	1.30902	1.08437	0.949853	1.20294	1.06618	1.31189	0.832737	0.970797	0.987757
P36222	Chitinase-3-like protein 1	CHI3L1	1.14106	1.14106	0.662589	1.15223	1.05756	1.71687	1.03638	1.15839	1.18848	1.0202	0.918461	1.62875	0.922256	0.814714	1.48952	0.88127
P09488	Glutathione S-transferase Mu 1	GSTM1	1.14079	1.14079	0.755181	0.976515	0.788569	1.00454	1.3593	1.10276	1.19433	0.868719	0.752815	2.19584	0.835637	0.798318	0.746515	0.906901
P04040	Catalase	CAT	1.13995	1.13995	0.607291	1.09762	0.986534	0.960098	1.61587	1.20505	1.0751	0.823644	0.854424	0.810603	1.46263	0.999558	1.12793	1.10809
P27797	Calreticulin	CALR	1.13987	1.13987	0.703872	0.995312	1.00247	1.71474	1.63028	1.06859	1.04566	1.76573	0.787222	1.4351	0.959357	0.887837	0.993302	1.17147
P52758	2-iminobutanoate/2-iminopropanoate deaminase	RIDA	1.13832	1.13832	0.203863	1.25555	1.53158	1.10003	1.20903	1.20425	1.13246	1.19925	1.11493	1.09054	1.09715	1.02108	0.982358	1.05188
M0QZC5	40S ribosomal protein S11	RPS11	1.13595	1.13595	0.849885	1.26427	2.6727	1.4196	0.575981	0.824418	1.71863	1.00042	1.80888	0.768073	1.84714	1.29709	0.634868	0.943052
P46939	Utrophin	UTRN	1.1358	1.1358	0.849885	1.14151	1.67276	0.471098	1.42764	1.28687	1.53304	0.632192	1.17726	1.75266	1.29709	1.133	0.441088	1.48076
C9JF17	Apolipoprotein D	APOD	1.13377	1.13377	0.761443	1.03367	0.818956	1.26976	1.25889	1.58116	0.734339	1.09153	0.692523	0.858647	0.618854	1.01788	1.55056	1.17717
E9PLK3	Aminopeptidase	NPEPPS	1.13232	1.13232	0.591727	1.09071	1.72702	1.20759	0.927234	0.866124	1.088	1.02662	0.943059	1.13372	0.855688	0.971823	1.17496	0.905115
P09960	Leukotriene A-4 hydrolase	LTA4H	1.13215	1.13215	0.65388	1.08884	1.28849	1.75595	1.21464	1.01342	1.05809	0.876397	0.916229	1.44149	0.989419	1.01461	1.60122	1.02362
P30520	Adenylosuccinate synthetase isozyme 2	ADSS	1.13212	1.13212	0.820193	1.07322	1.00515	2.07171	0.929474	0.817638	1.15065	1.17625	0.728103	1.04675	0.621785	0.705544	2.11886	1.1651
P08727	Keratin, type I cytoskeletal 19	KRT19	1.13166	1.13166	0.920051	1.66529	4.64008	0.869757	0.861211	0.828866	1.18955	3.82023	0.754871	1.76667	0.58359	0.726381	0.625498	1.74678
Q99453	Paired mesoderm homeobox protein 2B	PHOX2B	1.13137	1.13137	0.868715	0.911546	1.88836	0.664556	0.739294	0.702132	1.81912	1.41794	2.19538	0.809419	0.628592	1.21033	0.477377	0.584112
A0A0C4DH33	Immunoglobulin heavy variable 1-24	IGHV1-24	1.13054	1.13054	0.368968	1.07634	1.05692	1.2636	0.916128	1.06722	1.02612	1.03035	1.17009	0.955413	0.938972	0.818298	0.813838	0.885882
P13671	Complement component C6	C6	1.13033	1.13033	0.338829	1.13163	1.05218	1.20674	1.15252	1.17819	1.11428	0.93379	1.1609	1.01017	1.2503	0.983491	0.807235	0.973499
P07814	Bifunctional glutamate/proline--tRNA ligase	EPRS	1.1289	1.1289	0.81021	1.2186	1.02009	1.12022	1.60822	1.47206	0.797875	1.13875	1.28915	0.566706	1.9443	0.890175	0.676189	1.29064
H3BU81	Ras-related protein Rab-27A	RAB27A	1.12824	1.12824	0.829693	0.951528	1.13693	2.60765	1.27328	0.905733	0.730653	0.969723	0.859815	0.944783	0.841156	0.855088	2.19725	1.2437
P53634	Dipeptidyl peptidase 1	CTSC	1.1277	1.1277	0.50637	1.10765	0.908458	1.03462	1.48613	1.18833	1.21334	0.816075	1.09305	1.11139	1.18837	1.0823	0.890729	1.0117
P04839	Cytochrome b-245 heavy chain	CYBB	1.12466	1.12466	0.793577	1.20166	0.934694	1.31321	2.24801	1.30477	1.87803	2.41682	0.94096	0.947382	1.41879	1.45862	1.06496	1.34393
P61981	14-3-3 protein gamma	YWHAG	1.12428	1.12428	0.795412	1.00868	1.59503	1.56022	0.843877	0.741428	1.08305	0.942667	0.918724	0.527484	1.17727	1.54866	1.164	0.944251
F5H2D0	Complement C1r subcomponent	C1R	1.12389	1.12389	0.761443	1.06974	0.698265	2.28045	1.06335	1.02331	0.997463	0.891176	0.815692	1.19679	0.942625	0.928114	1.08886	1.14603
P27918	Properdin	CFP	1.12355	1.12355	0.662589	1.053	1.31382	0.96501	0.863805	1.29668	1.38999	0.706402	1.28433	0.875488	1.15964	0.8916	1.2553	1.11199
Q92623	Tetratricopeptide repeat protein 9A	TTC9	1.12265	1.12265	0.843742	1.06465	1.55477	0.940853	1.01019	0.790275	0.745925	0.881122	1.47424	0.549882	1.52905	0.976329	0.402706	0.854081
A0A1W2PQB1	Fc of IgG low affinity IIIa receptor isoform 1	FCGR3A	1.12247	1.12247	0.843742	1.18601	0.713588	2.67432	1.70995	0.904275	1.07512	0.760439	0.937012	1.65534	1.35491	0.946241	1.73678	0.853895
H0YLF3	Beta-2-microglobulin	B2M	1.12224	1.12224	0.828526	1.12984	1.26315	1.95304	0.976707	0.903238	1.44864	1.14681	1.10905	1.95529	1.1071	1.56627	0.490165	1.05319
P48595	Serpin B10	SERPINB10	1.12165	1.12165	0.715499	1.21506	1.01553	1.31808	1.78673	1.32704	1.04226	0.834902	0.887718	1.13272	1.80999	1.24876	1.27345	0.989024
A0A140TA77	Receptor-type tyrosine-protein phosphatase C	PTPRC	1.1199	1.1199	0.613312	1.38747	0.969049	1.46498	1.43062	1.24832	1.46663	0.966525	1.04619	1.0548	1.1898	1.0853	1.76217	1.17265
P36955	Pigment epithelium-derived factor	SERPINF1	1.11933	1.11933	0.80493	0.870094	0.820359	1.96937	0.838265	0.728214	1.08537	1.53323	0.772495	1.062	0.635842	0.753352	1.02456	0.809402
P01008	Antithrombin-III	SERPINC1	1.11885	1.11885	0.571583	0.829683	0.75106	1.27834	0.807364	0.82285	1.08963	0.967937	0.781305	0.763151	0.792357	0.899591	0.881201	0.755199
A0A075B6I0	Immunoglobulin lambda variable 8-61	IGLV8-61	1.1181	1.1181	0.868254	0.981349	0.93712	1.00262	1.01956	1.16262	1.42495	1.13347	2.40197	1.07562	0.794311	1.62908	0.382664	0.602644
Q99584	Protein S100-A13	S100A13	1.11807	1.11807	0.791677	1.17799	1.65113	0.656583	0.926565	1.36606	1.2694	1.10642	0.92414	1.48686	1.15855	0.988978	0.594713	0.961187
P36871	Phosphoglucomutase-1	PGM1	1.11787	1.11787	0.829734	1.1656	1.19922	2.30253	0.93939	0.981805	0.995376	1.18246	0.822974	1.12937	0.634204	1.14888	2.15599	0.976435
P06733	Alpha-enolase	ENO1	1.11615	1.11615	0.81021	0.984227	1.1151	1.97468	0.904683	0.83281	0.99741	0.98524	0.709852	0.866691	0.703991	1.06559	1.89742	1.08709
Q08722	Leukocyte surface antigen CD47	CD47	1.11472	1.11472	0.808437	1.11825	0.892061	1.25713	1.63179	1.91971	0.942496	0.938168	1.23024	1.44494	0.728708	0.870727	1.90993	1.23649
Q96FQ6	Protein S100-A16	S100A16	1.11406	1.11406	0.843742	0.976621	1.08658	0.734546	0.92437	1.69369	0.7479	0.940265	0.555946	1.99959	0.581306	0.814245	0.829888	1.04014
Q99536	Synaptic vesicle membrane protein VAT-1 homolog	VAT1	1.11396	1.11396	0.606853	1.20913	1.09396	1.13727	1.22912	1.13918	1.65469	1.06606	1.06695	0.788522	1.37068	1.28055	1.18414	1.10942
P05155	Plasma protease C1 inhibitor	SERPING1	1.11368	1.11368	0.755181	0.871914	0.786876	1.52646	0.839969	0.798934	0.935344	0.819178	0.748797	1.17907	0.743309	1.23081	0.780437	0.61371
F8VUA6	60S ribosomal protein L18	RPL18	1.11355	1.11355	0.841357	1.42412	1.69616	0.97034	0.967923	1.00664	1.14183	1.76933	1.0268	0.436502	1.12884	1.03125	0.806468	1.47555
O00151	PDZ and LIM domain protein 1	PDLIM1	1.11327	1.11327	0.6895	1.28932	1.33027	1.13003	1.353	1.50165	1.30138	1.07399	1.39401	1.61506	1.57203	1.17938	0.779275	0.932328
P61978	Heterogeneous nuclear ribonucleoprotein K	HNRNPK	1.11199	1.11199	0.761443	1.11984	1.22697	0.850462	1.31177	1.39883	1.00669	1.04527	1.2251	0.565783	1.39176	1.00317	0.895302	1.31623
P01703	Immunoglobulin lambda variable 1-40	IGLV1-40	1.11154	1.11154	0.759904	1.06814	1.18824	0.752595	1.09778	1.62912	0.939362	0.874026	1.29204	0.898893	1.18854	1.2428	0.653731	0.860357
B1AHL2	Fibulin-1	FBLN1	1.11067	1.11067	0.849885	0.906911	0.689574	1.53352	1.06364	0.834006	1.14668	0.590198	0.756649	1.24652	0.906962	2.30582	0.653273	0.698475
P08133	Annexin A6	ANXA6	1.10971	1.10971	0.841357	1.02284	0.770933	1.42293	1.61847	0.91457	0.966499	0.810328	0.854471	1.09569	1.37571	0.550625	1.87809	0.840232
P12814	Alpha-actinin-1	ACTN1	1.10733	1.10733	0.82163	0.973317	0.873489	2.17597	1.01561	0.892147	0.898135	0.858312	0.802393	1.0638	0.722904	0.873432	1.64361	1.18641
J3QL05	Serine/arginine-rich splicing factor 2	SRSF2	1.10733	1.10733	0.847139	1.24627	1.89739	1.04604	0.882208	0.73265	1.75573	0.967201	0.99148	0.577721	1.76451	1.45618	0.936354	1.14539
P80188	Neutrophil gelatinase-associated lipocalin	LCN2	1.10712	1.10712	0.814158	0.921477	0.760397	0.854219	1.24098	0.936017	1.25951	0.504062	1.52803	0.827748	1.29928	0.857825	0.706298	0.91001
A0A087WVJ0	Mucin-1	MUC1	1.10657	1.10657	0.849885	1.04535	0.768332	2.5079	0.950779	0.814466	0.767299	0.802533	0.756822	1.68703	0.611359	1.0554	0.999341	0.900389
H0YMF4	60S ribosomal protein L28	RPL28	1.10486	1.10486	0.797079	1.15691	0.89653	0.704271	1.28176	1.4543	1.25013	0.903971	1.48161	0.777266	1.37476	0.917859	0.668777	0.972536
A0A0B4J2B5	Immunoglobulin heavy variable 3/OR16-9 (non-functional)	IGHV3OR16-9	1.10469	1.10469	0.863494	0.869927	0.473908	0.829124	1.01376	1.51243	1.00692	0.561561	1.42972	0.724383	1.54181	0.799715	0.599095	0.575861
O75368	SH3 domain-binding glutamic acid-rich-like protein	SH3BGRL	1.10332	1.10332	0.607291	0.963968	0.837835	0.999893	1.34567	1.15378	1.1953	0.920905	0.895242	0.920061	1.04699	0.894793	1.33514	0.982263
Q9BYD5	Cornifelin	CNFN	1.10313	1.10313	0.761443	1.19354	0.922625	1.20665	1.19612	1.61066	0.839023	0.940493	0.715441	1.61367	0.876059	1.03701	1.07874	1.07614
A0A087WTP3	Far upstream element-binding protein 2	KHSRP	1.10145	1.10145	0.846098	1.2609	2.11679	0.873996	0.958484	1.05383	1.33892	1.07249	1.49833	0.638567	1.7033	1.24713	0.716698	1.17522
Q5H8X8	Urotensin-2	UTS2	1.10079	1.10079	0.808437	1.18921	1.60836	0.732615	1.49581	1.30303	0.932712	1.04646	1.31384	0.863347	1.65217	0.87949	0.786771	1.09306
P23528	Cofilin-1	CFL1	1.09898	1.09898	0.864479	0.991458	1.26926	1.55713	0.818717	0.770506	1.14075	0.913848	0.675526	0.639882	0.681146	1.22142	2.36382	1.08866
F5H7R9	Parathymosin	PTMS	1.09818	1.09818	0.731029	0.92456	1.09938	0.864966	1.05166	1.21453	1.0119	0.981649	0.699912	0.697726	0.876301	1.18197	1.36488	1.02248
P42785	Lysosomal Pro-X carboxypeptidase	PRCP	1.09797	1.09797	0.771998	1.09063	0.915158	0.896275	1.3844	1.0231	1.29303	1.14852	0.766196	0.620251	0.92556	1.21761	1.09891	1.35945
P62851	40S ribosomal protein S25	RPS25	1.09755	1.09755	0.84779	1.25446	2.15332	0.764577	1.15799	0.879989	1.17487	1.03286	0.761158	0.831215	0.773828	1.22667	1.87214	1.16058
Q5T0Z8	Uncharacterized protein C6orf132	C6orf132	1.09654	1.09654	0.755181	0.996136	1.45279	0.920097	0.943985	1.02832	1.14584	0.918448	1.30199	0.819498	1.25495	1.15391	0.653146	0.986199
P05543	Thyroxine-binding globulin	SERPINA7	1.09586	1.09586	0.683939	0.830606	1.05231	1.39863	0.81675	0.797169	1.06348	0.945532	1.1329	0.779451	1.05403	0.945671	0.854507	0.760769
H3BM42	Golgi apparatus protein 1	GLG1	1.09542	1.09542	0.78395	1.31327	1.65705	0.778173	1.11433	1.56308	1.13252	1.36416	1.09563	0.858126	1.02208	1.0902	0.892643	1.53048
P40121	Macrophage-capping protein	CAPG	1.09449	1.09449	0.881316	0.974225	0.997228	1.36307	1.22322	1.0906	0.699237	0.706524	0.606433	2.18634	0.696909	0.730871	1.78057	0.872311
P06748	Nucleophosmin	NPM1	1.09343	1.09343	0.762744	1.19791	1.044	1.06254	1.46003	1.4318	1.21352	1.16794	1.03132	1.8565	1.07181	0.88404	0.828168	1.29811
A0A0B4J1U3	Immunoglobulin lambda variable 1-36	IGLV1-36	1.09284	1.09284	0.824294	0.975977	0.847528	1.40215	0.995212	1.65477	0.787773	1.40649	1.10896	1.39324	0.680611	0.871759	0.930796	0.820521
P47914	60S ribosomal protein L29	RPL29	1.09249	1.09249	0.930846	1.10336	2.46418	0.468412	0.681754	1.41167	1.30408	0.914894	1.36016	0.438427	1.54092	0.953856	0.658961	1.71176
O15511	Actin-related protein 2/3 complex subunit 5	ARPC5	1.09219	1.09219	0.741003	1.22072	1.41642	1.27726	1.25762	1.03279	1.435	0.981693	1.23937	0.768626	1.54891	1.11866	1.44166	1.26613
P07195	L-lactate dehydrogenase B chain	LDHB	1.09206	1.09206	0.663604	1.07512	1.0443	1.46224	1.54209	1.17542	1.02664	0.9996	1.04994	1.35749	1.07969	0.951368	1.41419	1.12563
A0A0A0MSI0	Peroxiredoxin-1	PRDX1	1.09161	1.09161	0.834402	1.09335	1.07928	1.37086	1.10263	1.17933	0.966573	0.882545	0.837733	1.88607	0.689915	1.11407	1.5428	0.78035
J3KPA1	Cysteine-rich secretory protein 3	CRISP3	1.09074	1.09074	0.81021	0.989068	0.948941	0.644983	1.42076	1.53494	0.922335	0.691495	1.19628	1.04931	0.896883	1.17169	0.874883	0.912677
P48594	Serpin B4	SERPINB4	1.08968	1.08968	0.764379	0.853975	1.46424	0.716761	0.851428	0.838526	0.917003	0.884984	0.650542	0.889452	0.725894	1.10331	1.0186	0.775923
O75594	Peptidoglycan recognition protein 1	PGLYRP1	1.08887	1.08887	0.77868	0.988718	1.25708	1.04523	1.18265	1.1041	0.822237	0.806992	0.777218	1.52078	1.1048	0.796938	1.26692	0.838418
Q96C19	EF-hand domain-containing protein D2	EFHD2	1.08764	1.08764	0.818656	1.16649	1.0059	1.85371	1.03714	0.753353	1.44468	0.945102	0.915595	0.894355	1.08298	1.1331	1.58346	1.0469
B7ZL88	COX18 protein	COX18	1.08718	1.08718	0.953266	1.28722	0.813559	0.465447	2.96261	0.828478	1.69072	0.561312	2.12413	0.546743	2.41637	1.04537	0.408353	1.55974
A0A087WTA5	Translation initiation factor eIF-2B subunit delta	EIF2B4	1.08695	1.08695	0.607512	1.15571	1.29379	1.42544	1.2016	1.09617	1.20883	1.38763	1.14519	1.10103	1.2245	1.26041	0.838668	1.11289
O60869	Endothelial differentiation-related factor 1	EDF1	1.08632	1.08632	0.771278	1.19187	1.28429	1.01104	1.1754	1.48946	1.32734	0.874328	1.12756	0.836037	1.2867	1.7762	1.31434	1.06186
J3QR89	Uncharacterized protein	CCDC47	1.08584	1.08584	0.950896	1.11761	1.79868	0.299388	1.38441	1.20294	1.73647	0.517408	1.20342	1.86801	1.37248	1.18835	0.366034	1.50434
F8WCF6	Actin-related protein 2/3 complex subunit 4	ARPC4-TTLL3	1.08583	1.08583	0.915186	0.974506	0.899601	3.47494	0.915427	0.781594	0.961834	1.07136	0.767499	0.883344	0.769736	1.09009	1.80836	1.49006
Q5VY30	Retinol-binding protein	RBP4	1.08516	1.08516	0.841357	0.76426	0.625043	1.46457	0.763332	0.782273	0.834355	1.16933	0.570941	0.790527	0.55387	0.786891	0.834731	0.979235
P04179	Superoxide dismutase [Mn], mitochondrial	SOD2	1.08516	1.08516	0.823418	1.17564	1.00396	1.21719	1.42876	1.2826	1.30232	0.985516	0.842823	1.53112	0.791825	1.26391	1.95212	1.01639
P35221	Catenin alpha-1	CTNNA1	1.08375	1.08375	0.823418	1.12806	1.71722	0.838364	1.01144	1.28148	0.980748	0.960559	1.36561	1.00584	1.33973	1.13124	0.640805	1.03582
P11215	Integrin alpha-M	ITGAM	1.08287	1.08287	0.676781	1.16853	0.884362	1.40976	1.36204	1.20496	1.31882	0.996575	1.13916	0.916307	1.28911	1.114	1.34371	1.1453
A8K878	Mesencephalic astrocyte-derived neurotrophic factor	MANF	1.08187	1.08187	0.601977	0.972807	1.06232	1.14128	1.03346	1.1717	1.02913	0.855083	1.16472	0.917553	1.20087	1.07526	0.810375	1.07435
Q6ZN66	Guanylate-binding protein 6	GBP6	1.08026	1.08026	0.872094	1.33949	2.25324	0.912402	0.90421	0.996146	1.27852	1.45116	1.32737	0.83834	1.54724	1.11024	0.621948	1.12838
O75369	Filamin-B	FLNB	1.08026	1.08026	0.762744	1.08327	1.34574	1.00717	1.03865	1.27746	1.06898	1.05176	1.38412	0.911159	1.28767	1.0518	0.687036	1.17842
F2Z2K0	NSFL1 cofactor p47	NSFL1C	1.08003	1.08003	0.841357	1.01773	1.19816	0.70546	0.940576	1.41582	0.954416	1.30137	1.10996	0.723094	0.978691	1.10308	0.580892	0.984624
Q13228	Methanethiol oxidase	SELENBP1	1.07845	1.07845	0.671558	1.1327	1.38635	1.24982	0.922392	0.973861	1.24548	1.13473	1.07496	1.26001	0.876829	1.13095	0.932083	1.04805
P15144	Aminopeptidase N	ANPEP	1.07723	1.07723	0.849885	1.01321	0.927875	1.5684	1.11836	1.04583	0.923611	0.859588	0.770837	1.0816	0.817253	0.936627	2.06434	0.988308
Q5HY81	Ubiquitin-like protein 4A	UBL4A	1.07347	1.07347	0.723821	1.19136	1.23012	1.00023	1.2055	1.3296	1.13756	1.05915	1.29988	0.785517	1.31789	1.01752	1.04338	1.24702
Q9ULZ3	Apoptosis-associated speck-like protein containing a CARD	PYCARD	1.07184	1.07184	0.91555	1.07125	0.88838	2.47301	1.52427	0.960193	1.20956	0.78902	0.806465	1.54052	1.15556	1.08955	2.30891	1.44584
B1AKG0	Complement factor H-related protein 1	CFHR1	1.07048	1.07048	0.823418	1.06609	0.838482	1.29792	0.726389	1.11778	1.11103	0.707059	1.16316	0.962321	1.1991	0.996941	0.713495	0.896219
E9PK01	Elongation factor 1-delta	EEF1D	1.06948	1.06948	0.843742	1.32623	0.974311	1.26328	1.51017	1.29901	0.804477	1.72787	0.982945	0.936613	0.895867	0.869683	1.02674	1.24396
P01602	Immunoglobulin kappa variable 1-5	IGKV1-5	1.0694	1.0694	0.817858	0.940799	0.765302	1.33448	0.852496	1.44678	0.930219	0.980702	1.22479	0.995102	1.09862	0.872652	0.795795	0.855886
P25774	Cathepsin S	CTSS	1.06894	1.06894	0.795412	0.906633	0.832887	0.923657	1.22684	0.91923	1.1976	0.742065	1.00063	1.01413	1.38519	0.932875	0.794013	0.85632
Q15084	Protein disulfide-isomerase A6	PDIA6	1.06589	1.06589	0.847139	0.873894	1.34951	1.20447	1.05643	1.11959	0.953782	1.32186	0.758766	1.42175	0.692826	0.98287	1.36524	1.12776
Q9UJC5	SH3 domain-binding glutamic acid-rich-like protein 2	SH3BGRL2	1.06572	1.06572	0.868715	0.928312	0.893324	0.933793	0.899628	1.00694	0.742298	0.758915	0.595916	1.2181	0.622075	0.660021	1.47969	0.851795
H7BXD5	Grancalcin	GCA	1.06444	1.06444	0.922057	1.11604	0.779075	2.13881	2.03654	0.978601	0.999455	1.4859	0.868294	1.70403	0.927632	1.00764	1.67636	1.0055
P29508	Serpin B3	SERPINB3	1.06341	1.06341	0.941417	1.06421	2.00215	0.497235	0.681197	1.35123	1.00666	0.765389	0.667562	0.600465	0.863591	1.53592	1.14887	1.24224
J3KN29	26S proteasome non-ATPase regulatory subunit 9	PSMD9	1.06311	1.06311	0.78395	1.16557	1.34685	0.900262	1.0228	1.19689	1.17244	1.21553	1.18961	0.850314	1.37419	0.91508	0.935715	0.97821
P12830	Cadherin-1	CDH1	1.0629	1.0629	0.880837	0.806071	1.00707	0.806992	0.750825	1.04963	0.660833	0.798269	0.696166	1.50595	0.573879	0.631032	0.980341	0.658969
B1AK87	Capping protein (Actin filament) muscle Z-line, beta, isoform CRA_a	CAPZB	1.06257	1.06257	0.849885	0.8709	0.963848	0.987563	1.20007	0.983189	0.904963	0.862561	0.705883	1.36817	0.752752	0.828612	1.53644	0.837871
P00441	Superoxide dismutase [Cu-Zn]	SOD1	1.06243	1.06243	0.755181	1.14464	1.28243	0.917145	1.19096	1.39611	1.04375	0.993866	1.00997	1.41721	0.950068	1.15282	1.1137	1.02418
P02766	Transthyretin	TTR	1.06193	1.06193	0.872094	0.791114	0.929319	0.896152	0.68682	0.777183	1.64906	0.838818	0.687778	0.760006	1.04066	1.19954	1.06446	0.72972
P30050	60S ribosomal protein L12	RPL12	1.06076	1.06076	0.935631	1.09317	2.05071	0.529768	0.933623	1.44806	1.06644	1.20023	1.40922	0.68266	1.4045	1.00338	0.787776	0.96755
P13284	Gamma-interferon-inducible lysosomal thiol reductase	IFI30	1.06054	1.06054	0.823418	1.04545	0.718521	1.52146	1.08639	1.25641	1.07961	1.17159	0.973179	1.03745	0.941059	1.21355	0.968591	0.987339
A0A0J9YY99	Uncharacterized protein		1.06013	1.06013	0.930125	0.895558	0.848612	0.814384	1.12326	1.31778	0.71596	0.612159	1.51721	0.89791	1.66508	0.72914	0.733971	0.578176
P34932	Heat shock 70 kDa protein 4	HSPA4	1.05997	1.05997	0.755181	1.24275	1.15489	1.26479	1.18955	1.02692	0.910665	0.984479	1.19787	1.2217	1	1.04689	1.11266	0.782118
Q9NUQ9	Protein FAM49B	FAM49B	1.05979	1.05979	0.908151	1.03896	1.54529	1.71617	1.01065	0.770692	1.18204	1.06114	0.933672	1.22694	1.01384	0.876208	2.10319	1.02322
A0A087WY55	Chromosome 6 open reading frame 55, isoform CRA_b	VTA1	1.05962	1.05962	0.823418	1.07507	1.06531	1.37685	1.24393	1.17996	0.789405	0.988032	1.27784	0.886094	0.852117	1.16059	0.965617	1.31125
P61457	Pterin-4-alpha-carbinolamine dehydratase	PCBD1	1.05821	1.05821	0.953352	0.99042	1.02349	0.388496	2.24376	0.71174	1.78883	1.09539	0.677059	1.08736	0.63666	0.62041	2.70214	0.93453
Q9BUH6	Protein PAXX	PAXX	1.05794	1.05794	0.765884	1.08561	1.07793	1.00246	1.27513	1.24614	1.2963	1.46355	0.885688	1.22431	1.07696	0.981005	1.02715	1.19994
P01833	Polymeric immunoglobulin receptor	PIGR	1.05726	1.05726	0.950896	1.04039	0.716639	1.92653	1.01302	0.873139	1.62064	0.55436	1.13576	1.48832	1.21946	2.27676	0.962965	0.702898
Q8WUF5	RelA-associated inhibitor	PPP1R13L	1.05425	1.05425	0.908151	1.12498	1.79435	0.90726	0.999261	0.969621	1.03281	1.15147	1.48011	0.810289	1.30733	1.23788	0.687882	0.88991
H3BNC1	RNA-binding motif protein, X chromosome	RBMX	1.0538	1.0538	0.908151	1.18037	1.20448	1.2235	1.10293	1.18168	0.977803	1.89267	0.740603	0.719467	0.90167	1.12202	1.21507	1.35073
P40222	Alpha-taxilin	TXLNA	1.05259	1.05259	0.953352	1.08963	2.42467	0.466478	0.711075	1.07247	1.27198	0.944765	1.25715	0.80625	1.43332	1.20602	0.459138	1.04647
P04080	Cystatin-B	CSTB	1.05049	1.05049	0.848216	1.15311	1.62783	1.10952	1.07033	1.05745	1.00173	1.19682	0.966253	1.37608	0.810015	1.12977	1.30394	1.01753
P40926	Malate dehydrogenase, mitochondrial	MDH2	1.05028	1.05028	0.848216	0.971526	1.18517	0.918873	1.15655	0.905638	1.0339	1.11909	0.769376	1.30917	0.744079	0.888501	1.21765	0.9848
A0A0A0MR85	Glutathione S-transferase Mu 4	GSTM4	1.04914	1.04914	0.953352	0.666522	0.923716	0.788842	0.581032	2.04069	0.853302	1.46667	0.586958	1.8508	0.57904	0.606439	0.931158	0.895388
Q02878	60S ribosomal protein L6	RPL6	1.04877	1.04877	0.953352	1.12696	2.14749	0.59705	1.06793	1.09416	1.01344	1.43728	1.41394	0.582116	1.57889	1.00856	0.469556	1.45355
P34059	N-acetylgalactosamine-6-sulfatase	GALNS	1.04863	1.04863	0.871495	1.11211	0.825941	1.42148	1.31142	1.19851	1.18662	1.32291	0.875774	1.60367	0.929309	0.964293	1.1167	1.15568
P28066	Proteasome subunit alpha type-5	PSMA5	1.04861	1.04861	0.953266	0.796553	0.698139	0.805979	0.954193	1.52367	0.58037	0.795682	0.594431	1.78378	0.522313	0.659079	1.23111	0.707046
M0QZN2	40S ribosomal protein S5	RPS5	1.04842	1.04842	0.933763	1.0431	1.62373	0.915557	1.08686	1.24945	0.862842	1.30486	0.966358	1.59097	0.720614	0.827405	1.60171	0.815293
P62995	Transformer-2 protein homolog beta	TRA2B	1.04744	1.04744	0.953352	1.07211	0.90452	1.1816	1.60186	1.04531	0.998119	3.27426	0.868537	1.09341	0.580852	0.679308	1.22489	1.08367
Q15056	Eukaryotic translation initiation factor 4H	EIF4H	1.0445	1.0445	0.941417	1.11507	2.07821	0.815588	0.88007	1.00971	0.970544	0.950195	1.14142	0.712404	1.29361	1.41125	1.13706	0.78219
M0R0G9	U1 small nuclear ribonucleoprotein A	SNRPA	1.0437	1.0437	0.941417	0.858793	0.877538	1.00346	1.00804	0.940771	0.929372	1.38313	0.593944	1.35267	0.551709	0.855507	1.25566	0.789284
P25788	Proteasome subunit alpha type-3	PSMA3	1.04363	1.04363	0.947434	0.824639	0.857431	1.07396	0.901896	1.0678	0.689387	0.697787	0.65271	1.94493	0.698318	0.726071	1.1362	0.729722
P16035	Metalloproteinase inhibitor 2	TIMP2	1.04306	1.04306	0.836501	0.948213	1.0923	0.936904	0.945198	1.09824	1.2305	1.07232	0.770395	1.03273	1.09623	1.16259	1.17923	0.844804
P39019	40S ribosomal protein S19	RPS19	1.04231	1.04231	0.941417	1.02023	1.54446	0.705808	0.666722	1.09473	1.23632	0.939531	0.83913	0.645981	1.06536	1.1661	1.31793	0.876858
Q15365	Poly(rC)-binding protein 1	PCBP1	1.04176	1.04176	0.82804	1.22454	1.44419	0.883278	1.08394	1.07569	1.03614	0.997159	1.03005	0.915791	1.17214	1.11417	1.17974	0.949379
Q9UJY1	Heat shock protein beta-8	HSPB8	1.0415	1.0415	0.958738	1.10347	1.84656	0.555515	0.759595	0.891678	0.92319	1.63808	1.20747	0.563679	1.26101	0.944845	0.481184	0.63203
P08758	Annexin A5	ANXA5	1.04141	1.04141	0.953352	0.903	0.838441	0.940534	1.5492	0.815632	0.941363	0.818958	0.48991	1.4884	0.535691	1.34727	1.79701	0.888616
P09211	Glutathione S-transferase P	GSTP1	1.0412	1.0412	0.951517	0.9758	1.14655	1.26113	1.57589	0.807026	0.661162	0.832319	0.706507	1.19698	0.78466	1.20794	1.73025	0.858555
P25311	Zinc-alpha-2-glycoprotein	AZGP1	1.04054	1.04054	0.958738	0.929617	0.785704	1.49717	0.922884	0.836251	1.00755	0.926616	0.637962	0.931604	0.620807	0.81518	3.0611	0.783368
P06731	Carcinoembryonic antigen-related cell adhesion molecule 5	CEACAM5	1.04014	1.04014	0.953266	0.955717	1.10914	0.564325	1.27181	0.948794	0.646164	0.610735	1.34866	0.801498	1.15859	1.00416	0.494907	0.731606
O15144	Actin-related protein 2/3 complex subunit 2	ARPC2	1.03934	1.03934	0.953266	1.10765	1.0915	2.57805	1.29219	1.00899	0.88435	1.23529	0.98856	1.52221	0.869293	0.970285	1.87291	1.35045
Q14210	Lymphocyte antigen 6D	LY6D	1.03908	1.03908	0.971804	1.03788	1.79378	0.399332	1.0302	0.983312	0.986673	0.497932	1.9688	1.38032	1.18848	0.771863	0.384091	1.00459
O95498	Vascular non-inflammatory molecule 2	VNN2	1.03783	1.03783	0.917399	1.01496	0.741242	1.06358	1.03601	0.975383	1.01076	0.976912	0.704476	1.34885	0.74153	0.766821	1.18979	0.906624
P30044	Peroxiredoxin-5, mitochondrial	PRDX5	1.03756	1.03756	0.941417	0.970811	1.2716	1.5975	0.797365	0.683409	1.14117	0.936939	0.86083	0.973933	0.986962	1.2477	1.30477	0.848953
B4DYU0	Sex hormone-binding globulin	SHBG	1.03755	1.03755	0.953266	0.913344	0.874217	1.879	0.909144	0.877848	0.969142	1.60121	0.769123	1.35248	0.630998	0.850185	1.19402	1.0125
Q15942	Zyxin	ZYX	1.03689	1.03689	0.949976	1.0901	1.44282	0.822999	1.43493	1.07573	1.2512	0.913977	1.52712	0.671077	1.73961	1.17767	1.05719	1.2227
Q96TA1	Niban-like protein 1	FAM129B	1.03522	1.03522	0.953352	0.827287	0.458461	1.93021	0.971933	0.866649	0.634819	0.926402	0.806678	1.06506	0.659928	0.837063	0.779481	0.803324
O60664	Perilipin-3	PLIN3	1.0349	1.0349	0.966972	0.699731	0.838683	0.671447	0.601431	0.658892	1.71338	0.517048	1.71798	0.547348	1.32306	0.561974	0.634218	0.892909
P22234	Multifunctional protein ADE2	PAICS	1.03319	1.03319	0.953266	0.943084	1.25892	0.78991	0.907532	1.11013	1.07075	0.720763	1.5783	0.694818	1.20116	1.33776	0.75239	0.918652
P25786	Proteasome subunit alpha type-1	PSMA1	1.03304	1.03304	0.953352	0.935057	0.866773	1.04468	0.94605	1.20349	0.79386	0.740576	0.772634	1.96615	0.749356	0.734361	1.30557	0.744384
P52209	6-phosphogluconate dehydrogenase, decarboxylating	PGD	1.03241	1.03241	0.938649	1.02657	1.19891	1.72792	1.15878	0.966097	1.00369	1.18492	0.881581	1.28311	0.955664	1.08724	1.6554	1.13237
P31946	14-3-3 protein beta/alpha	YWHAB	1.03065	1.03065	0.974388	0.999554	1.24036	1.43837	1.64549	0.952979	0.917765	1.43746	1.54362	0.419223	2.30555	1.37891	0.609808	1.68061
A0A087X020	Ribosome maturation protein SBDS	SBDS	1.03029	1.03029	0.953266	0.964409	1.49959	0.864778	0.860787	1.17378	1.49365	1.21497	1.45929	0.70568	1.35781	1.11977	0.846568	1.29002
P98088	Mucin-5AC	MUC5AC	1.02986	1.02986	0.953266	1.06335	0.847985	2.01952	1.16178	1.07273	0.849103	1.07009	1.05435	1.08817	1.04137	1.28733	0.833208	1.36425
A0A0C4DH68	Immunoglobulin kappa variable 2-24	IGKV2-24	1.02962	1.02962	0.953352	0.861478	0.871692	0.835123	0.833413	1.19952	0.757194	0.764871	1.60872	0.84216	0.965865	0.729685	0.886372	0.546775
Q04760	Lactoylglutathione lyase	GLO1	1.02942	1.02942	0.953266	1.14758	1.90716	0.916928	1.06206	1.25131	0.800549	1.02288	0.901643	1.38905	0.88155	1.23978	1.23915	1.12212
E9PLD0	Ras-related protein Rab-1B	RAB1B	1.0292	1.0292	0.964202	0.782852	0.817449	1.37919	1.15193	0.6888	0.851362	0.809442	0.64886	1.45294	0.647291	0.95718	1.7114	0.690032
O75348	V-type proton ATPase subunit G 1	ATP6V1G1	1.02823	1.02823	0.92213	1.14389	1.42947	1.06076	0.991102	1.02515	1.24856	1.00863	1.21895	0.845082	1.38469	1.30948	1.09555	0.996388
Q6AZY7	Scavenger receptor class A member 3	SCARA3	1.02814	1.02814	0.98524	1.22417	2.04565	0.392123	0.491138	0.479905	1.04496	0.979127	1.12403	0.504385	1.78788	0.663199	0.199597	0.647329
Q13231	Chitotriosidase-1	CHIT1	1.0281	1.0281	0.953352	1.77824	1.01485	0.895139	1.30117	1.8619	0.912027	1.09499	1.27535	0.967839	1.67781	0.877536	1.14039	0.962639
Q6YHK3	CD109 antigen	CD109	1.02785	1.02785	0.958738	0.822468	0.848028	0.727929	0.938477	1.25489	0.851718	0.891021	0.623003	1.80961	0.647582	0.718449	0.877394	1.02848
P63104	14-3-3 protein zeta/delta	YWHAZ	1.02758	1.02758	0.964431	0.853807	1.5155	1.39034	0.734108	0.682825	0.683289	1.05047	0.712558	0.769074	0.662763	1.09883	1.51707	0.82324
A6PVU8	Tuftelin	TUFT1	1.02669	1.02669	0.971804	1.14794	1.64149	0.817246	1.07642	1.18159	1.03893	1.64623	1.00243	0.808382	1.26768	1.39517	0.456327	1.72154
D6RF44	Heterogeneous nuclear ribonucleoprotein D0	HNRNPD	1.02628	1.02628	0.953352	1.29113	0.86959	2.0188	1.13749	1.02459	0.838089	1.18474	0.875994	1.04711	0.864124	1.09453	1.56051	1.10615
G3XAM2	Complement factor I	CFI	1.02575	1.02575	0.951144	1.0197	0.99574	1.13262	1.05035	0.943258	1.38032	1.13909	1.03247	1.25052	0.996656	1.58436	0.81223	0.813865
A0A0C4DGQ5	Calpain small subunit 1	CAPNS1	1.02557	1.02557	0.964806	0.87657	0.853898	1.183	1.15599	1.39914	0.663133	0.944906	0.642941	1.86198	0.720677	1.00475	1.05039	1.08963
P04066	Tissue alpha-L-fucosidase	FUCA1	1.02511	1.02511	0.964202	1.02349	0.979763	1.34704	1.32131	1.4015	1.14431	2.04197	0.731393	1.55131	0.785482	1.04312	1.51402	1.23422
E7EVA0	Microtubule-associated protein	MAP4	1.02481	1.02481	0.964806	1.07727	1.9595	0.675895	0.965263	0.962208	1.04106	0.940041	1.32942	0.71587	1.29749	1.09912	0.744782	1.25327
F8W7C6	60S ribosomal protein L10	RPL10	1.02427	1.02427	0.968929	1.09757	1.73682	0.809528	0.966047	0.925976	0.963093	1.71299	1.22741	0.59488	1.13793	1.00272	0.701026	1.10524
P62750	60S ribosomal protein L23a	RPL23A	1.02369	1.02369	0.963879	0.898249	1.19417	1.1697	0.922141	0.855825	0.891458	0.852233	1.30044	0.670183	1.43889	0.937933	0.621936	1.32873
Q9UII2	ATPase inhibitor, mitochondrial	ATPIF1	1.0221	1.0221	0.971804	1.09072	1.22902	1.50421	1.19974	0.888687	1.33452	1.66158	1.28894	0.709189	1.64748	1.47125	0.649763	1.38931
O00592	Podocalyxin	PODXL	1.02059	1.02059	0.985433	0.854882	0.718	3.10192	0.517135	0.518645	0.624868	0.488419	0.666824	0.910433	0.775168	2.36656	0.748099	0.536236
P29373	Cellular retinoic acid-binding protein 2	CRABP2	1.01899	1.01899	0.968929	0.901184	0.987495	1.08275	0.902514	1.11148	0.628393	0.978471	0.657374	0.993404	0.749548	0.873305	1.54366	0.781456
B8ZZL8	10 kDa heat shock protein, mitochondrial	HSPE1	1.01648	1.01648	0.964202	1.23084	1.47965	0.907802	0.994548	0.878026	1.00851	1.26568	1.08053	0.743147	1.13255	1.15535	0.801606	1.05849
P40227	T-complex protein 1 subunit zeta	CCT6A	1.01585	1.01585	0.980292	1.08541	1.96042	0.939066	0.84308	0.695192	1.2056	1.25005	0.918615	1.56394	0.755193	0.87719	1.08596	1.00201
P06702	Protein S100-A9	S100A9	1.01525	1.01525	0.985433	0.825856	0.912142	0.428062	2.0994	1.57215	1.16277	0.571377	0.898223	4.62807	0.85343	0.783506	0.743476	1.3419
P19827	Inter-alpha-trypsin inhibitor heavy chain H1	ITIH1	1.01465	1.01465	0.978638	0.6936	0.700139	1.38609	0.659449	0.687985	0.636474	1.02181	0.573756	0.937246	0.667443	0.62626	0.941351	0.703767
A0A087WVI1	PDZ and LIM domain protein 2	PDLIM2	1.01451	1.01451	0.971804	0.981841	1.21533	0.848363	1.08759	1.25122	0.823542	0.737485	1.12906	0.941425	1.08424	1.03442	0.861646	1.46109
E9PES6	High mobility group protein B3	HMGB3	1.01399	1.01399	0.974388	1.08442	1.02925	0.818541	1.16069	1.08812	1.15796	1.12117	1.52747	0.676863	1.13012	0.979184	0.786079	1.2052
Q9H0W9	Ester hydrolase C11orf54	C11orf54	1.01388	1.01388	0.953352	1.01195	0.961564	0.862644	1.28305	1.23633	0.971388	1.06874	1.04251	1.19705	1.02656	0.893509	0.924308	1.13225
P10909	Clusterin	CLU	1.01384	1.01384	0.985433	0.680152	0.477135	1.44393	0.559406	0.457749	1.06367	0.557317	0.406656	0.688057	0.508193	1.52344	1.38564	0.521724
P06727	Apolipoprotein A-IV	APOA4	1.01297	1.01297	0.980292	0.869213	0.960464	1.33239	0.790092	0.622842	1.0095	0.872775	1.05465	0.503438	0.912272	1.17655	1.11506	0.873804
Q9NZT1	Calmodulin-like protein 5	CALML5	1.01196	1.01196	0.985433	0.963458	0.631537	0.908113	1.41758	1.96528	1.27044	0.678801	0.758093	1.07242	1.03898	1.74153	2.56614	0.967483
O95171	Sciellin	SCEL	1.01162	1.01162	0.985433	1.04692	1.5945	0.620366	0.927415	1.08244	1.18838	0.892082	1.27625	0.551025	1.44475	1.22007	0.651715	1.61363
P51858	Hepatoma-derived growth factor	HDGF	1.0104	1.0104	0.980292	2.2727	1.22427	1.50436	0.991137	0.821536	1.28523	0.976437	0.869909	1.19128	1.0281	1.25823	1.60034	1.11268
P01594	Immunoglobulin kappa variable 1-33	IGKV1-33	1.01038	1.01038	0.985433	0.892107	0.634818	0.9443	1.04352	1.36866	0.840741	0.767482	1.66459	1.17011	0.983131	0.831136	0.733768	0.65506
Q13835	Plakophilin-1	PKP1	1.01003	1.01003	0.980292	1.05154	1.61658	1.489	0.945924	1.21438	1.01162	1.58869	1.05711	1.41129	0.890426	1.25308	1.15067	1.29353
A0A0D9SF54	Spectrin alpha chain, non-erythrocytic 1	SPTAN1	1.00999	1.00999	0.985433	0.953181	0.778835	1.95295	0.807934	1.03009	1.76128	1.09834	1.30047	1.03699	1.32737	1.08459	1.22865	1.09391
P23142	Fibulin-1	FBLN1	1.00988	1.00988	0.985433	1.00957	0.728727	3.05673	1.08055	0.833938	1.205	0.938382	0.926301	2.48237	0.865155	1.62721	1.06724	0.991586
Q96PD5	N-acetylmuramoyl-L-alanine amidase	PGLYRP2	1.00953	1.00953	0.985433	0.626093	0.801331	1.12208	0.732811	0.527097	0.786111	0.903877	0.451613	1.31612	0.386894	0.659205	1.48192	0.74858
P26373	60S ribosomal protein L13	RPL13	1.00953	1.00953	0.985433	1.12486	2.30783	0.615894	0.740044	0.79844	1.21475	1.17033	1.04029	0.497694	1.31699	1.23327	0.752615	1.29927
B7Z5J4	Carboxypeptidase A4	CPA4	1.00935	1.00935	0.980292	0.977429	1.07716	0.887224	1.05252	1.4702	0.911807	1.09824	0.919768	1.47988	0.954545	0.843059	1.24142	0.953423
E9PHK0	Tetranectin	CLEC3B	1.00859	1.00859	0.985433	0.70173	0.535907	1.56577	0.873058	0.650705	0.847953	0.739377	0.97976	1.04145	0.747342	0.891697	0.905964	0.581809
P06744	Glucose-6-phosphate isomerase	GPI	1.00819	1.00819	0.985433	1.06304	1.08557	2.23171	0.920158	1.03516	0.818714	0.90057	1.21743	0.906647	1.33759	1.10475	1.38087	1.13471
P62263	40S ribosomal protein S14	RPS14	1.00706	1.00706	0.985433	0.957497	1.20367	1.1192	0.914542	0.979443	0.922877	1.29247	1.35623	0.641673	1.18801	1.00105	0.614162	1.34718
P50990	T-complex protein 1 subunit theta	CCT8	1.00687	1.00687	0.985433	1.12802	2.2194	1.11185	0.739898	0.922679	1.17824	1.33527	1.12335	0.863225	1.13628	1.11536	1.23232	1.23076
Q9UJU6	Drebrin-like protein	DBNL	1.00345	1.00345	0.993848	1.13433	2.14817	0.831271	0.889219	1.07865	1.07251	1.26637	1.16342	0.680715	1.17132	1.33634	1.06788	1.36426
P19012	Keratin, type I cytoskeletal 15	KRT15	1.00167	1.00167	0.997966	1.13197	2.24656	0.796193	0.893827	0.929508	1.00204	2.2403	0.972064	0.896534	0.88071	1.11209	0.692349	1.30366
P62805	Histone H4	HIST1H4A	1.00163	1.00163	0.997966	0.944242	0.61156	3.15997	0.879903	0.740777	0.470912	1.23198	0.802435	0.929932	0.573779	0.689824	2.35107	0.556292
A0A0B4J1U7	Immunoglobulin heavy variable 6-1	IGHV6-1	1.00142	1.00142	0.997966	0.945784	0.52094	0.591804	0.912688	2.36986	0.946427	0.869509	2.22425	1.22873	1.77029	0.565312	0.493291	0.443053
Q86VR7	V-set and immunoglobulin domain-containing protein 10-like	VSIG10L	1.00108	1.00108	0.997966	0.988218	1.51368	0.952689	0.775899	0.6425	1.1718	1.19036	0.863614	1.3556	0.727758	0.71368	1.13281	0.95208
Q6ZMP0	Thrombospondin type-1 domain-containing protein 4	THSD4	1.00103	1.00103	0.997966	0.960064	0.981496	0.844211	1.05321	0.86348	1.1256	0.715579	1.17627	0.900618	1.21006	1.19044	0.820342	0.880145
A0A087WUZ3	Spectrin beta chain	SPTBN1	1.00046	1.00046	0.997966	0.998896	1.20701	0.914139	0.966975	1.09114	0.954788	1.01622	1.1341	0.89457	1.04461	0.969557	1.0231	1.08191
Q9Y6R7	IgGFc-binding protein	FCGBP	1.00007	1.00007	0.99974	0.978252	0.822401	1.85945	1.01515	0.732086	1.22675	0.750338	1.06583	0.96389	1.92769	1.49545	0.871379	0.821946
P35579	Myosin-9	MYH9	0.998765	0.998765	0.997966	1.02942	1.16309	1.2687	1.06435	0.994344	0.935127	1.09804	1.18706	0.833296	1.21653	1.02846	0.780261	1.61646
P11021	Endoplasmic reticulum chaperone BiP	HSPA5	0.997921	0.997921	0.993663	1.0655	1.28411	0.91488	1.18164	1.3137	1.00778	1.53024	1.03787	1.08948	1.16488	1.16009	0.898861	1.13182
Q8WVV4	Protein POF1B	POF1B	0.996966	0.996966	0.994089	0.925576	1.21411	0.882009	0.71737	0.839989	0.796462	0.814599	1.22289	0.54298	1.34383	0.979102	0.605248	0.933894
Q16204	Coiled-coil domain-containing protein 6	CCDC6	0.995554	0.995554	0.993848	1.0782	0.799504	0.769162	1.55573	0.942029	1.84312	2.13831	0.800993	0.8918	0.887932	0.9419	1.08787	1.51067
G3V5Z7	Proteasome subunit alpha type	PSMA6	0.995263	0.995263	0.985433	0.826437	0.826462	0.970921	0.875717	1.04861	0.881101	0.823207	0.729337	1.52286	0.705023	0.883538	1.19803	0.827596
P04430	Immunoglobulin kappa variable 1-16	IGKV1-16	0.99515	0.99515	0.985433	1.03264	1.43706	0.907729	1.02873	1.46921	0.975311	1.32698	1.21779	1.74426	1.0364	1.0069	0.887986	0.989373
A0A0C4DGB5	Calpastatin	CAST	0.99308	0.99308	0.985433	1.0845	1.55336	0.822273	0.91132	0.816414	1.03963	0.939394	1.0671	0.735186	1.53569	1.08914	0.798448	1.04875
Q02487	Desmocollin-2	DSC2	0.992839	0.992839	0.985433	0.952993	1.13196	0.851747	0.790801	1.12074	0.806729	0.850571	0.83424	0.969293	0.807865	0.826814	1.4397	0.944485
Q5T985	Inter-alpha-trypsin inhibitor heavy chain H2	ITIH2	0.991575	0.991575	0.985433	0.827946	0.623897	1.36269	0.713017	0.652654	0.5865	1.00832	0.593527	1.07837	0.495975	0.603558	0.908958	0.781586
P61160	Actin-related protein 2	ACTR2	0.990548	0.990548	0.978638	1.09371	1.21413	1.47648	1.45554	0.870645	1.10646	1.40498	1.09054	1.08224	1.12191	1.04744	1.44806	1.37648
P55072	Transitional endoplasmic reticulum ATPase	VCP	0.990085	0.990085	0.979375	1.15591	1.14055	1.36337	1.02027	1.1387	0.773164	1.12412	0.835429	1.09155	1.00928	0.985416	1.50493	1.11571
A0A0B4J1Z1	Serine/arginine-rich splicing factor 7	SRSF7	0.989952	0.989952	0.985433	1.1941	1.56441	0.630159	1.0598	1.25421	1.53747	1.52178	1.43753	0.673868	1.57706	0.99344	1.00298	1.23526
P01034	Cystatin-C	CST3	0.989765	0.989765	0.985433	0.776798	0.580055	1.36223	0.643234	0.565348	0.894934	0.37111	0.876907	0.566951	0.915892	2.24803	0.908805	0.464977
R4GN98	Protein S100	S100A6	0.987861	0.987861	0.985433	0.664235	0.419767	0.647111	1.2717	0.68672	0.450088	0.594218	0.26266	1.46993	0.26285	0.959206	1.14359	0.718514
A0A087X0D5	Pro-cathepsin H	CTSH	0.987691	0.987691	0.980292	1.16998	1.76513	0.715555	1.34876	1.24493	1.1763	1.28177	1.2518	1.48904	1.32991	1.30939	0.843597	1.11739
P35241	Radixin	RDX	0.987529	0.987529	0.985433	1.35759	1.76454	1.13691	1.25559	1.12757	1.01179	4.19389	1.14607	1.24799	0.820383	1.00774	0.997735	0.967261
Q5VTE0	Putative elongation factor 1-alpha-like 3	EEF1A1P5	0.986835	0.986835	0.985433	1.24748	2.59461	0.609512	0.978686	1.13944	1.01767	1.44722	1.21529	0.857148	1.33687	1.40122	0.779199	1.13077
B4DUC8	S-methyl-5-thioadenosine phosphorylase	MTAP	0.986547	0.986547	0.953352	1.1052	1.21917	1.08701	1.10183	1.23415	0.789101	1.23716	1.11597	1.0645	1.05498	1.08513	0.918765	1.16439
D6RFM0	Ubiquitin-conjugating enzyme E2 D2	UBE2D2	0.98652	0.98652	0.974388	0.878382	0.974143	0.734915	0.979522	1.29138	0.781445	0.783341	0.920047	1.39027	0.728156	0.962472	1.12849	0.855156
P53004	Biliverdin reductase A	BLVRA	0.986364	0.986364	0.974388	1.04912	1.59052	1.16375	0.985166	0.759157	0.990044	1.38403	0.8927	1.03749	0.850173	1.39296	1.21144	0.930701
A0A087WTA8	Collagen alpha-2(I) chain	COL1A2	0.985981	0.985981	0.980292	0.964858	1.00001	1.7496	0.812093	0.81364	0.962962	0.699429	1.15735	0.737805	1.39463	1.45062	1.25316	0.847192
J3KTL2	Serine/arginine-rich splicing factor 1	SRSF1	0.985719	0.985719	0.963013	1.10044	1.32619	1.00114	0.844798	1.06424	1.15507	1.05347	1.09718	0.787161	1.03469	1.1336	1.39986	1.16066
A0A0G2JPA8	Alpha-2-antiplasmin	SERPINF2	0.985612	0.985612	0.98524	0.757944	0.649281	1.05457	0.87977	0.76584	0.920141	1.20238	0.568241	1.93159	0.540234	0.800006	0.834387	0.700723
P46778	60S ribosomal protein L21	RPL21	0.985519	0.985519	0.974388	0.946046	1.56183	0.976693	0.954279	0.957545	1.17636	1.47729	1.30258	0.785773	1.44525	1.02568	0.771776	1.27939
P06737	Glycogen phosphorylase, liver form	PYGL	0.985199	0.985199	0.985433	1.02187	0.752617	2.76619	0.886953	0.77598	0.780187	1.01094	0.76428	1.22076	0.815601	0.904772	1.86731	0.998296
H3BS70	Enoyl-CoA delta isomerase 1, mitochondrial	ECI1	0.98434	0.98434	0.974388	0.915348	1.27066	1.03898	0.844022	0.92828	0.806201	1.51704	0.671626	1.11222	0.777843	0.817322	0.932589	1.289
P05787	Keratin, type II cytoskeletal 8	KRT8	0.983876	0.983876	0.985433	1.27478	2.47361	1.03831	0.765757	0.772399	1.07497	3.18731	0.927825	0.927596	0.665099	1.30636	0.884398	1.05622
P47755	F-actin-capping protein subunit alpha-2	CAPZA2	0.983478	0.983478	0.953266	0.888896	0.910691	0.952241	1.12978	0.97955	1.15032	1.18832	0.814479	1.22954	0.877906	1.01146	1.19502	1.02201
Q9BWD1	Acetyl-CoA acetyltransferase, cytosolic	ACAT2	0.983277	0.983277	0.953352	1.00366	1.5201	0.859437	0.972452	1.20194	0.988857	1.20275	1.24112	1.12858	0.973462	1.18053	1.02208	1.01257
P62834	Ras-related protein Rap-1A	RAP1A	0.981286	0.981286	0.964431	0.925396	0.946525	1.51966	1.08617	1.00677	0.910403	1.14559	0.82005	1.40509	0.819833	0.978167	1.63044	1.09328
P23526	Adenosylhomocysteinase	AHCY	0.980907	0.980907	0.974388	0.580525	0.472622	1.11944	0.709566	0.630869	0.56124	0.557088	0.548333	0.896387	0.527307	0.652476	1.28251	0.561673
P29401	Transketolase	TKT	0.979652	0.979652	0.974388	1.12236	0.885083	2.15979	1.34561	1.01157	0.870625	1.09493	1.04604	0.827127	0.9787	1.07764	2.09166	1.73611
B4E227	Nuclear RNA export factor 1	NXF1	0.979179	0.979179	0.98524	1.01198	1.44692	1.56057	0.832078	0.790141	1.12842	1.20821	1.2686	0.413971	2.41645	1.51925	0.575743	1.77905
Q9C0C2	182 kDa tankyrase-1-binding protein	TNKS1BP1	0.978435	0.978435	0.974388	1.01677	1.55061	0.836569	0.844737	0.820343	1.05015	1.06144	1.31262	0.521376	1.4617	1.2385	0.664011	1.23061
P02545	Prelamin-A/C	LMNA	0.975495	0.975495	0.953352	0.964863	1.19701	0.694785	0.975755	1.22175	0.796433	1.55288	1.02497	0.96899	0.824276	0.885795	0.701882	1.08139
P56192	Methionine--tRNA ligase, cytoplasmic	MARS	0.97508	0.97508	0.980292	1.37852	0.888112	0.690238	0.935596	4.56578	0.606743	1.39716	1.41925	0.961856	1.26961	0.883194	0.865774	1.23219
O00391	Sulfhydryl oxidase 1	QSOX1	0.974152	0.974152	0.947434	0.965062	0.946204	0.842247	0.970059	1.34103	0.983677	0.880404	1.21264	1.34958	1.27774	0.871741	0.770536	0.998378
O95833	Chloride intracellular channel protein 3	CLIC3	0.973957	0.973957	0.953266	0.880402	1.63096	0.878954	0.878163	0.919126	0.930318	1.33836	1.23717	0.995529	1.17273	0.973731	0.718706	0.985749
A0A0G2JRQ6	Uncharacterized protein		0.972892	0.972892	0.953266	0.83599	0.92	1.09845	0.658112	0.937631	0.73254	0.802327	1.42246	0.884249	1.04358	0.738693	0.642998	0.809111
E9PMS6	LIM domain only protein 7	LMO7	0.969413	0.969413	0.953352	1.06834	1.66381	0.595196	0.861211	1.02161	0.830857	1.10615	1.2479	0.751655	1.30365	1.10412	0.609131	0.869157
P17174	Aspartate aminotransferase, cytoplasmic	GOT1	0.968244	0.968244	0.946324	1.11538	1.06138	0.929487	1.43814	1.36216	0.839254	0.985268	1.04471	1.95148	0.985185	0.979944	1.19326	1.06607
G3V555	Heterogeneous nuclear ribonucleoproteins C1/C2	HNRNPC	0.968241	0.968241	0.941417	0.940581	0.789702	1.11948	1.30386	1.09415	0.679783	1.36422	0.863611	0.937179	0.736599	0.983319	1.21091	1.04345
C9JQ41	Coiled-coil domain-containing protein 58	CCDC58	0.968199	0.968199	0.84779	1.27213	1.28135	1.23455	1.1685	0.950377	0.988944	1.02739	1.19023	1.23906	1.31561	1.29334	1.00901	1.04443
K7ERI9	Apolipoprotein C-I	APOC1	0.968066	0.968066	0.941417	0.657542	0.560782	0.884262	0.785543	0.743303	0.739401	1.01693	0.711358	0.576368	0.571247	0.690944	1.17619	0.749324
O00560	Syntenin-1	SDCBP	0.967548	0.967548	0.930846	1.00978	0.845661	1.5744	0.980304	1.02491	0.783634	1.20604	0.921683	1.18852	1.06907	0.929454	1.22211	0.838801
P04114	Apolipoprotein B-100	APOB	0.967054	0.967054	0.929214	0.772977	0.646729	0.913307	0.731334	0.862684	0.724081	1.03876	0.752945	1.10663	0.678777	0.548795	0.834742	0.750595
Q14847	LIM and SH3 domain protein 1	LASP1	0.965361	0.965361	0.953352	0.946904	1.26802	0.521153	1.60137	1.34203	1.15096	1.41086	1.33448	0.694777	1.36724	1.32154	0.980721	1.09856
P62906	60S ribosomal protein L10a	RPL10A	0.96502	0.96502	0.953352	0.924188	1.50783	0.553569	0.984028	0.887054	1.07144	1.13255	1.43657	0.630233	1.352	1.19165	0.566649	0.969058
O14773	Tripeptidyl-peptidase 1	TPP1	0.964262	0.964262	0.928268	0.951063	0.767103	1.48752	1.63975	0.984411	1.22287	1.17169	1.3776	1.24434	1.4681	1.16857	0.944772	1.23519
P11279	Lysosome-associated membrane glycoprotein 1	LAMP1	0.961117	0.961117	0.908151	0.955148	1.0628	0.984905	1.32526	1.23771	0.846605	1.2448	1.11025	1.06692	0.959845	1.40231	0.756731	1.48373
P05164	Myeloperoxidase	MPO	0.959526	0.959526	0.971804	0.881009	0.483092	1.16028	0.536657	1.31682	1.45012	0.519553	2.29869	0.786494	2.45814	0.610057	0.893362	0.488317
O60911	Cathepsin L2	CTSV	0.958693	0.958693	0.941417	0.974335	1.15403	0.592328	1.11673	1.00099	0.892825	0.632938	1.40122	1.13063	0.959003	1.33916	0.628466	0.971885
P52907	F-actin-capping protein subunit alpha-1	CAPZA1	0.95834	0.95834	0.953266	0.996583	0.592758	1.19406	1.22227	0.801149	1.46445	0.694489	1.62668	1.3134	1.14649	0.643861	1.61649	0.776783
Q6UWP8	Suprabasin	SBSN	0.957778	0.957778	0.953352	1.01039	1.4429	0.47562	0.823604	0.834487	1.47786	0.543366	1.50212	0.772019	1.43713	0.768667	1.16875	1.00309
A0A0U1RQF0	Fatty acid synthase	FASN	0.956021	0.956021	0.953352	1.19027	1.6664	0.864614	1.26225	1.09087	1.28773	2.44598	1.57555	0.774753	1.37747	1.3543	0.523954	1.7453
P27824	Calnexin	CANX	0.955044	0.955044	0.941417	0.967444	1.16891	0.841177	1.32252	0.824571	1.325	2.22683	0.918511	0.794747	1.06921	0.840355	0.952701	1.62131
A0A0J9YWL0	Beta/gamma crystallin domain-containing protein 1	CRYBG1	0.954564	0.954564	0.953266	1.0947	1.79553	0.671818	0.73675	0.862529	1.15416	0.951713	1.64785	0.649252	1.72425	1.11577	0.590487	1.00848
A0A087X0Q4	Immunoglobulin kappa variable 2-40	IGKV2-40	0.954544	0.954544	0.938649	0.777117	0.892506	0.656458	0.716534	1.01883	1.00488	0.662972	1.68239	0.844297	1.28459	0.795316	0.717028	0.61553
E9PIT3	Prothrombin	F2	0.953013	0.953013	0.908151	0.866974	0.667451	1.33406	1.0731	0.709121	0.730531	1.19779	0.757217	0.62965	1.11831	0.941923	0.955477	0.91042
O75882	Attractin	ATRN	0.952384	0.952384	0.761443	0.879356	0.922904	1.03417	0.880335	1.09182	0.980261	0.922943	0.989934	1.15102	1.08945	1.30297	0.944871	0.859765
A0A0A6YYA0	Protein TMED7-TICAM2	TMED7-TICAM2	0.949592	0.949592	0.914281	1.05672	1.26238	0.715809	1.19514	1.37782	1.11233	1.93459	1.35758	0.928532	1.23237	1.21393	0.72668	1.09691
P30041	Peroxiredoxin-6	PRDX6	0.949146	0.949146	0.91454	1.22	1.72732	1.01916	0.872328	0.966319	1.0617	1.14192	0.949757	1.10598	0.879212	1.11904	2.23895	1.03057
K7ERG9	Complement factor D	CFD	0.947299	0.947299	0.710854	0.969915	1.17447	1.22685	1.12198	0.924747	0.881979	1.12243	1.01166	1.09239	1.09742	1.27568	1.22728	1.00947
O00479	High mobility group nucleosome-binding domain-containing protein 4	HMGN4	0.947237	0.947237	0.953352	0.848028	1.85735	0.482453	0.932458	0.763839	1.64276	0.767618	1.47361	0.496302	2.53497	1.4781	0.646174	1.14886
P51149	Ras-related protein Rab-7a	RAB7A	0.946618	0.946618	0.77868	0.776923	0.940901	0.909317	1.10261	0.939662	1.00534	1.01646	0.771002	0.918643	1.18097	0.994952	1.36672	1.08072
P62424	60S ribosomal protein L7a	RPL7A	0.945784	0.945784	0.941417	0.979543	1.75948	0.71244	0.767935	0.893636	1.15397	1.01296	1.61045	0.624218	1.69774	1.20974	0.621924	1.12414
K7EP65	60S ribosomal protein L22	RPL22	0.945372	0.945372	0.849885	0.992933	1.37585	0.80548	1.00641	0.816128	1.27231	1.08547	1.35449	0.837298	1.31057	1.30848	0.821706	1.0491
A0A0A0MQY9	Kallikrein-8	KLK8	0.944916	0.944916	0.857046	0.941015	0.974832	0.838346	1.00362	0.638065	0.834986	0.78402	1.29458	0.739508	1.26804	0.761955	0.676443	0.951061
Q96EK6	Glucosamine 6-phosphate N-acetyltransferase	GNPNAT1	0.942959	0.942959	0.637923	1.07637	1.19664	1.05275	1.01373	1.10494	0.982113	1.25026	1.19303	1.18748	1.13482	1.21691	0.881637	1.10456
H0YC42	Uncharacterized protein		0.942879	0.942879	0.843742	0.899715	1.44176	0.670852	0.840859	0.960844	1.13183	0.876349	0.941919	1.12444	0.982776	1.34967	1.05041	0.982845
H3BRU6	Poly(rC)-binding protein 2	PCBP2	0.942525	0.942525	0.676781	1.4851	1.02542	1.11808	1.31165	1.25614	0.962822	1.07089	1.13558	1.4986	1.18125	1.21402	1.17835	1.1354
Q9UGU0	Transcription factor 20	TCF20	0.942429	0.942429	0.953352	1.13868	1.85436	0.476947	1.0798	0.88739	1.59308	0.900355	0.784607	5.05083	0.727513	0.758864	0.961185	1.21765
P12724	Eosinophil cationic protein	RNASE3	0.941645	0.941645	0.935631	1.12608	0.911325	0.926227	1.71778	1.06057	1.30197	1.13914	1.71489	0.986483	2.89963	1.07961	0.750251	0.889558
J3QRS3	Myosin regulatory light chain 12A	MYL12A	0.941451	0.941451	0.947434	1.15984	0.968522	2.98665	0.991949	0.700046	0.620885	1.57741	0.849458	1.06761	0.72604	0.936124	1.83501	1.16487
D6RF35	Vitamin D-binding protein	GC	0.940736	0.940736	0.889391	0.852319	1.17864	1.56834	0.56796	0.692799	1.28066	1.00745	0.835053	1.25355	0.95998	1.23276	1.15021	0.96735
Q02413	Desmoglein-1	DSG1	0.940256	0.940256	0.941417	1.26993	0.892401	0.875912	0.862961	1.96514	0.693448	1.00827	0.783737	1.13382	0.697125	0.885769	2.7781	0.890011
P05546	Heparin cofactor 2	SERPIND1	0.94023	0.94023	0.863494	0.711166	0.707709	1.62428	0.755555	0.752637	0.81658	1.12784	0.673566	1.03255	1.06374	0.769452	1.02525	0.971166
P61158	Actin-related protein 3	ACTR3	0.93969	0.93969	0.920051	0.979842	0.926608	1.74818	1.05118	0.982951	1.04833	1.26454	0.748677	1.30768	0.796855	1.06626	2.68247	1.20355
P01699	Immunoglobulin lambda variable 1-44	IGLV1-44	0.939165	0.939165	0.811136	0.896364	0.991484	1.04854	0.828462	1.09299	0.889614	0.999231	1.22165	1.19085	1.2421	1.21501	0.730056	0.755768
Q13177	Serine/threonine-protein kinase PAK 2	PAK2	0.9391	0.9391	0.857178	0.953353	1.51717	0.938551	0.804232	0.764038	1.4569	1.13206	1.15476	0.731202	1.33043	1.08067	1.16658	1.36019
Q14677	Clathrin interactor 1	CLINT1	0.938089	0.938089	0.941417	0.915659	0.575858	0.640986	1.66935	1.33834	0.7503	0.911324	0.527486	2.08778	0.721753	0.781556	1.50254	0.939005
Q8NCW5	NAD(P)H-hydrate epimerase	NAXE	0.937885	0.937885	0.84779	0.907227	1.28282	1.13481	1.09221	0.931928	1.14014	1.17231	0.996512	2.31025	1.08705	1.00213	1.08785	1.0206
C9JB56	Rho GTPase-activating protein 25	ARHGAP25	0.936727	0.936727	0.843742	1.03023	0.953125	0.945384	1.37358	0.983766	0.970942	0.950094	1.4746	0.772458	1.47793	0.833056	1.0534	1.42313
P03973	Antileukoproteinase	SLPI	0.935321	0.935321	0.946324	0.755085	0.657411	1.17363	0.582352	0.782285	1.14326	0.430901	1.08701	1.51233	1.08337	2.06897	0.578351	0.485267
Q9Y265	RuvB-like 1	RUVBL1	0.935298	0.935298	0.849885	1.22234	1.40508	1.90905	0.981467	0.853065	0.846557	1.50389	1.30945	0.953565	1.22457	1.19354	0.963585	1.48466
P36952	Serpin B5	SERPINB5	0.933944	0.933944	0.938649	0.620347	0.808007	0.732193	0.527246	0.539543	0.464053	0.492082	0.405218	1.52459	0.423255	0.500464	1.35866	0.519391
P01860	Immunoglobulin heavy constant gamma 3	IGHG3	0.933373	0.933373	0.922057	0.736663	0.622302	1.11342	0.609484	1.02001	1.27442	0.589177	1.43217	0.546093	1.12916	1.00516	1.80313	0.742078
P09467	Fructose-1,6-bisphosphatase 1	FBP1	0.93319	0.93319	0.761443	0.993689	1.09794	0.817023	0.990502	1.20724	0.919415	1.34348	0.953785	1.3073	0.804383	1.19904	1.0328	0.953664
P82979	SAP domain-containing ribonucleoprotein	SARNP	0.93303	0.93303	0.843742	1.14226	1.7578	0.95322	0.912133	0.887475	1.32892	1.04315	1.21291	0.871698	1.56918	1.55092	1.0257	1.34629
I3L404	40S ribosomal protein S2	RPS2	0.93302	0.93302	0.90996	1.02409	1.49485	0.470671	0.939252	1.26306	1.01511	1.10284	1.50865	0.592912	1.45172	0.940161	0.844147	1.13349
A0A0G2JMB2	Immunoglobulin heavy constant alpha 2	IGHA2	0.932758	0.932758	0.938649	0.784125	0.488124	1.39498	0.71604	1.18209	0.822994	0.436045	1.05886	0.765692	1.34891	2.07667	0.679244	0.851788
Q9P2E9	Ribosome-binding protein 1	RRBP1	0.932522	0.932522	0.849885	1.12777	1.70649	0.733099	0.906111	0.913988	1.00188	1.26053	1.34644	0.855899	1.17939	1.18065	0.693082	1.22559
B4E3S0	Coronin	CORO1C	0.932266	0.932266	0.878612	0.806331	0.79321	0.495618	1.35729	0.83404	0.992012	1.20266	0.717143	1.11443	0.602474	0.705335	1.24101	1.02609
P00390	Glutathione reductase, mitochondrial	GSR	0.932184	0.932184	0.419117	0.901429	1.00486	0.954856	1.00932	1.07619	1.01448	1.2432	1.03552	1.16592	1.00895	1.03622	0.963031	1.16961
Q5H9A7	Metalloproteinase inhibitor 1	TIMP1	0.931451	0.931451	0.90996	1.21147	0.690919	1.8164	0.732295	0.69833	1.33391	0.781766	0.769196	1.21716	0.962489	1.69298	1.48291	0.747769
P08246	Neutrophil elastase	ELANE	0.930746	0.930746	0.895344	0.904485	0.685462	1.25757	0.778153	0.947884	1.56789	0.918044	1.45386	1.09901	2.04555	0.770206	0.984498	0.72322
P60174	Triosephosphate isomerase	TPI1	0.928905	0.928905	0.83401	0.817926	0.924208	1.32551	0.993701	0.768871	0.869099	1.30948	0.701356	1.05164	0.720529	1.29596	1.37686	1.01071
Q16543	Hsp90 co-chaperone Cdc37	CDC37	0.928395	0.928395	0.591727	1.15685	0.861097	1.08835	1.14408	0.861977	1.18319	1.11589	1.04877	1.05867	0.99589	1.0591	1.27396	1.14516
P00748	Coagulation factor XII	F12	0.928346	0.928346	0.849885	0.777621	0.815241	0.992491	0.66067	0.912349	1.11862	0.85936	1.35489	0.685384	1.6319	0.901821	0.644887	0.951254
P31146	Coronin-1A	CORO1A	0.926708	0.926708	0.797809	0.949434	0.847845	1.35531	1.51634	0.909173	0.91014	0.936036	1.08993	1.33276	1.20715	0.89481	1.28199	1.51024
Q96HC4	PDZ and LIM domain protein 5	PDLIM5	0.926117	0.926117	0.703825	0.942218	1.36746	0.943764	0.842425	0.886581	0.96048	1.31158	0.872143	1.12759	0.93408	1.08498	1.00864	1.16515
A0A087WSY6	Immunoglobulin kappa variable 3D-15	IGKV3D-15	0.924821	0.924821	0.872094	0.776923	0.88237	0.506151	1.06441	1.02201	1.02178	0.601135	1.45898	0.802538	1.6931	0.918985	0.701279	0.844143
E9PNW4	CD59 glycoprotein	CD59	0.924667	0.924667	0.847139	0.831918	1.28932	0.598388	0.952451	0.860104	0.808581	0.951658	1.33017	1.07667	1.03226	0.832602	0.515603	1.11926
P13489	Ribonuclease inhibitor	RNH1	0.924402	0.924402	0.857178	0.701287	0.704909	1.1523	1.552	0.830864	0.881499	1.09281	0.816934	1.32523	0.689417	1.01002	1.94797	0.966112
M0R0H5	Urokinase plasminogen activator surface receptor	PLAUR	0.924219	0.924219	0.856265	0.894993	0.587911	1.31282	1	0.887872	0.923131	0.741218	0.724151	1.06813	0.840364	1.99942	0.995132	0.953909
E7EQR4	Ezrin	EZR	0.924085	0.924085	0.849885	1.02473	1.18322	1.51449	1.13597	0.723758	0.702715	1.91699	0.912975	0.786494	0.881158	1.17478	0.994888	1.28693
O75339	Cartilage intermediate layer protein 1	CILP	0.924048	0.924048	0.843742	0.900085	0.999096	1.09414	0.844719	0.86058	1.06944	0.731608	0.85581	2.01812	0.892589	1.34379	1.16134	0.786451
P00491	Purine nucleoside phosphorylase	PNP	0.921336	0.921336	0.863494	0.860984	0.839576	1.0201	1.49558	1.07447	0.717057	1.07136	0.766299	1.06798	0.706007	1.12741	2.35786	1.05859
A0A0C4DH90	Immunoglobulin kappa variable 3/OR2-268 (non-functional)	IGKV3OR2-268	0.91964	0.91964	0.77858	1.74562	1.56046	0.819653	0.874394	1.16554	0.814848	1.116	1.38539	1	1.14074	1.37536	0.917964	0.878368
P0DP25	Calmodulin-3	CALM3	0.919233	0.919233	0.908151	0.748085	0.619212	1.5266	0.904083	0.758711	0.597504	0.846786	0.509724	1.55115	0.475837	0.913235	1.61429	1.0179
P49862	Kallikrein-7	KLK7	0.91782	0.91782	0.524934	0.754393	0.995951	0.822782	0.837441	0.866881	1.07956	0.851742	1.10624	1.10122	1.0599	1.01689	1.02292	0.857115
O43707	Alpha-actinin-4	ACTN4	0.917083	0.917083	0.913351	0.852001	0.75101	2.06981	0.933662	0.778077	0.490604	0.955569	0.658447	2.16216	0.630931	0.771503	1.37081	0.883281
Q15149	Plectin	PLEC	0.915524	0.915524	0.795253	1.10004	1.41661	1.1778	0.953853	0.800306	0.820096	1.25954	1.19244	0.804797	1.34504	1.22049	0.718714	1.38243
P13639	Elongation factor 2	EEF2	0.91514	0.91514	0.731029	1.04762	1.17314	1.33159	0.853675	1.0457	0.803623	1.3141	0.865786	1.13701	0.880141	1.18439	1.44486	1.11988
P10809	60 kDa heat shock protein, mitochondrial	HSPD1	0.91465	0.91465	0.812063	0.8065	0.611063	1.15179	1.0694	0.936154	1.20302	1.72452	0.901548	1.11787	0.936245	0.84016	0.799339	1.35579
H0YIS4	Protein phosphatase 1 regulatory subunit 12A	PPP1R12A	0.913249	0.913249	0.67453	1.19495	1.39442	0.982995	0.826483	0.902059	1.45013	1.37349	1.11161	1.05933	1.25036	1.09332	1.17687	1.25807
C9JXB8	60S ribosomal protein L24	RPL24	0.91305	0.91305	0.6895	1.05619	1.33536	0.857989	0.824417	1.0242	0.840159	0.83328	1.23153	0.8599	1.28269	1.20187	0.976618	1.06443
Q14764	Major vault protein	MVP	0.912813	0.912813	0.676781	0.958649	1.09309	1.39032	1.04418	0.866098	0.948943	1.3199	1.29957	0.881219	1.25842	1.07022	0.950164	1.42004
P05204	Non-histone chromosomal protein HMG-17	HMGN2	0.912428	0.912428	0.947434	0.85198	1.59783	0.412018	0.732771	0.369232	1.90564	0.351313	1.19049	0.468581	2.75494	1.06252	0.768105	0.949711
A0A286YF22	D-3-phosphoglycerate dehydrogenase	PHGDH	0.911846	0.911846	0.847139	1.10274	2.31265	0.971731	0.656761	0.887634	0.949499	1.44986	1.05007	0.765834	1.467	1.12588	1.03407	1.3005
P29034	Protein S100-A2	S100A2	0.91132	0.91132	0.841357	0.834605	1.4281	0.661573	0.665194	0.74732	0.647233	1.24118	0.80197	1.04355	0.706565	0.72424	0.539359	1.26147
I3L495	Platelet-activating factor acetylhydrolase IB subunit alpha	PAFAH1B1	0.910178	0.910178	0.744072	0.994954	1.13232	1.08718	1.04119	0.899923	0.918502	1.67113	1.13487	0.786754	1.12829	1.03814	0.826458	1.45059
P14550	Alcohol dehydrogenase [NADP(+)]	AKR1A1	0.909969	0.909969	0.758739	1.20795	1.62996	0.984231	0.806873	0.847931	0.988566	1.26542	0.887265	1.3451	0.853052	1.1	1.42768	1.07249
P49643	DNA primase large subunit	PRIM2	0.908712	0.908712	0.908151	0.857206	1.37979	0.377715	1.38491	1.09188	1.25063	0.629399	1.29831	2.41148	1.10043	1.03343	0.59827	1.42848
O43516	WAS/WASL-interacting protein family member 1	WIPF1	0.907545	0.907545	0.810316	1.05788	1.23403	0.90655	1.10198	0.979959	1.26597	1.07154	1.29824	0.79327	2.08968	1.0995	0.799207	1.76416
Q6ZMR5	Transmembrane protease serine 11A	TMPRSS11A	0.905971	0.905971	0.473929	0.828082	0.870607	0.846041	0.871072	0.996608	0.690834	0.986119	1.04502	0.883637	0.890459	0.79442	1.10554	0.893032
C9JGI3	Thymidine phosphorylase	TYMP	0.904177	0.904177	0.868715	0.819075	1.0881	1.611	0.568558	0.500843	0.522781	1.28525	0.61437	0.899764	0.488527	0.782022	1.43329	0.793272
K7EJ46	Small integral membrane protein 22	SMIM22	0.903113	0.903113	0.849885	0.834167	0.85154	1.86159	0.721831	0.682806	0.687141	1.26342	0.944359	1.69722	0.479642	0.938613	0.885658	1.0581
C9J9K3	40S ribosomal protein SA	RPSA	0.902897	0.902897	0.766119	0.917235	1.02833	1.04634	1.09995	0.727562	0.747925	1.36735	0.726612	0.996394	0.651	1.16883	1.48474	0.987214
P61586	Transforming protein RhoA	RHOA	0.902121	0.902121	0.709411	0.786484	0.722506	1.5938	0.926593	0.752347	0.822175	0.849385	1.01687	1.05981	1.11316	1.00109	1.18311	0.952493
P01876	Immunoglobulin heavy constant alpha 1	IGHA1	0.900924	0.900924	0.897107	0.718781	0.615579	1.23899	0.583094	0.984208	0.822624	0.469638	1.43208	0.549801	1.58702	2.21419	0.539846	0.708127
A0A024QZ42	HCG1985580, isoform CRA_c	PDCD6	0.900857	0.900857	0.668985	0.762426	0.776599	1.07987	0.858927	0.806609	0.913012	1.11774	0.723219	1.37713	0.769846	0.976763	1.18631	0.860928
A6NNI4	Tetraspanin	CD9	0.900277	0.900277	0.849885	0.93807	0.821271	0.999533	1.17614	1.59605	0.567179	1.3867	0.608216	1.77977	0.603483	1.27665	1.55796	0.958921
K7ENN9	Arachidonate 12-lipoxygenase, 12S-type	ALOX12	0.896976	0.896976	0.741881	0.841628	1.43182	0.650732	0.691393	0.906684	0.861197	1.01168	0.793736	0.752098	0.860814	1.14497	1.29963	1.05735
A0A087X271	Calponin	CNN2	0.895633	0.895633	0.712152	0.746276	0.791904	1.08871	1.44013	0.759777	0.789561	1.21277	0.774066	1.11935	0.82204	1.04372	1.35264	1.17433
P49189	4-trimethylaminobutyraldehyde dehydrogenase	ALDH9A1	0.894675	0.894675	0.761443	0.728773	1.43613	1.07121	0.69544	0.701757	0.717998	1.21894	0.737548	1.04716	0.702186	0.946	1.3837	1.0604
A0A0B4J1V1	Immunoglobulin heavy variable 3-21	IGHV3-21	0.893843	0.893843	0.724095	0.871366	0.908357	0.820912	1.07544	1.21355	0.797073	1.11637	0.935524	1.86441	0.750404	0.918178	1.15449	0.992481
K7ELP0	Tropomyosin alpha-4 chain	TPM4	0.893417	0.893417	0.7931	1.04653	0.897811	0.559325	1.11583	1.03176	1.05618	1.09925	1.51267	0.845246	1.3232	0.779195	0.584227	1.30322
Q5TD07	Ribosyldihydronicotinamide dehydrogenase [quinone]	NQO2	0.892813	0.892813	0.741003	0.902093	1.18316	0.672706	1.11739	0.803468	0.713166	1.31265	0.90667	1.07082	0.783675	0.682683	1.39073	0.90759
Q5ST81	Tubulin beta chain	TUBB	0.892754	0.892754	0.843742	2.42624	0.921804	1.2001	1.04365	2.04161	0.457588	1.28293	0.963254	1.68423	0.75678	0.91722	1.58875	1.07161
A0A286YFJ8	Immunoglobulin heavy constant gamma 4	IGHG4	0.890673	0.890673	0.744072	0.689434	0.762916	0.553543	0.530202	1.1922	0.72349	0.783456	0.731339	1.13356	0.615485	0.660468	1.08446	0.785796
P17931	Galectin-3	LGALS3	0.890523	0.890523	0.81021	1.01363	1.72639	0.977194	0.734079	0.692088	0.937888	0.728102	0.836136	1.08091	0.936499	1.32668	2.12756	0.953498
H7BZT7	S-formylglutathione hydrolase	ESD	0.890469	0.890469	0.662589	0.905284	1.21472	0.988297	1.04655	0.59775	1.01677	1.45151	0.975465	1.06094	1.12029	1.00631	0.809925	1.12576
E9PKZ0	60S ribosomal protein L8	RPL8	0.890115	0.890115	0.848216	0.919615	1.7131	0.506851	0.751061	0.727026	0.923927	0.995422	1.37455	0.607759	1.5911	1.06729	0.450541	1.11788
P19021	Peptidyl-glycine alpha-amidating monooxygenase	PAM	0.889368	0.889368	0.680039	0.679883	0.630686	0.815105	0.664583	0.670001	0.819572	0.721277	0.598948	1.40473	0.681134	0.910077	0.869897	0.66696
A0A286YEX5	MICOS complex subunit	CHCHD3	0.889155	0.889155	0.687521	1.17453	1.63289	0.849047	0.866346	0.844119	1.13922	1.26534	1.32277	1.24856	1.30508	1.29229	0.76124	1.03794
P10253	Lysosomal alpha-glucosidase	GAA	0.888817	0.888817	0.464195	0.810235	1.00378	1.04013	1.01715	0.953636	0.764731	1.12038	0.939711	1.36802	0.994836	1.07461	1.19232	0.869104
Q16698	2,4-dienoyl-CoA reductase, mitochondrial	DECR1	0.888692	0.888692	0.655787	0.967027	1.50508	0.710727	0.76995	1.03282	0.846532	1.18568	1.17066	1.04394	1.14814	0.946911	0.82167	1.11432
Q08380	Galectin-3-binding protein	LGALS3BP	0.88835	0.88835	0.770136	0.821968	0.639236	1.14854	0.928967	0.879473	0.768476	0.772415	0.58004	1.31696	0.689065	1.51261	1.26938	0.992144
Q60FE5	Filamin-A	FLNA	0.88779	0.88779	0.207082	0.90562	0.853493	0.982648	1.00541	0.968032	0.989014	1.02933	1.04676	1.11596	1.2623	1.09154	0.905906	1.1359
P54727	UV excision repair protein RAD23 homolog B	RAD23B	0.886876	0.886876	0.50637	0.786602	0.978884	0.788198	0.932124	0.95759	0.895994	1.25961	0.885362	1.3366	0.917735	0.812521	1.11326	0.952595
Q0VD83	Apolipoprotein B receptor	APOBR	0.886035	0.886035	0.610425	0.965878	0.858468	0.965349	1.14719	1.33861	1.27656	0.965227	1.32049	1.21419	1.4825	1.02851	1.12047	1.74028
P07357	Complement component C8 alpha chain	C8A	0.884975	0.884975	0.554602	1.0677	0.743276	1.37835	0.839405	0.931154	0.98218	0.926558	1.12833	1.10205	1.32234	1.00836	0.99868	1.09536
P68366	Tubulin alpha-4A chain	TUBA4A	0.88436	0.88436	0.823418	0.826141	1.03115	0.901956	0.898796	0.721078	0.750303	1.16272	0.574961	1.38543	0.542558	0.708414	2.19287	0.997005
Q96NY7	Chloride intracellular channel protein 6	CLIC6	0.880443	0.880443	0.873782	0.376784	1.23878	2.58433	0.470387	0.295791	0.911516	1.15573	0.660124	1.3813	0.625144	1.02357	1.13048	0.905566
P04792	Heat shock protein beta-1	HSPB1	0.880311	0.880311	0.657274	0.993208	1.62218	0.723372	0.829923	1.23723	0.961717	1.50299	1.23057	0.899059	1.21217	1.12299	1.10228	1.20243
A0A087X208	Agrin	AGRN	0.88022	0.88022	0.607512	0.865974	0.74364	1.45465	0.736328	0.885807	1.12362	0.973138	1.16512	1.29582	1.05698	1.24378	0.949373	0.962359
P67936	Tropomyosin alpha-4 chain	TPM4	0.879327	0.879327	0.797079	0.693386	0.582371	0.59644	0.818296	1.12509	0.526821	1.34716	0.718565	0.986488	0.620555	0.428893	0.638137	1.25334
E9PQD6	Serum amyloid A protein	SAA1	0.878939	0.878939	0.857046	1.22235	0.784584	3.71036	0.675308	0.632004	0.867916	1.34197	1.04824	0.755468	1.48332	2.00589	0.892792	0.971482
C9JYS6	Epidermal growth factor receptor	EGFR	0.87816	0.87816	0.849885	0.933068	2.02505	0.631188	0.478175	0.669578	1.08466	1.0294	2.55987	1.07651	0.724937	0.743446	0.592241	0.879627
A0A1B0GTW1	Tight junction protein ZO-2	TJP2	0.87669	0.87669	0.823418	1.10197	2.18157	0.609576	0.449462	0.999141	0.653966	1.17344	1.29295	0.809938	1.08852	0.880569	0.611577	0.935122
A0A087WUL2	Proteasome subunit beta type-3	PSMB3	0.876266	0.876266	0.871495	0.8883	0.673881	0.994071	2.02285	1.42113	0.85165	1.55249	1.40025	4.22933	0.506218	0.728591	1.48603	1
P62318	Small nuclear ribonucleoprotein Sm D3	SNRPD3	0.8745	0.8745	0.744072	0.797442	0.933667	1.15758	0.894378	0.944095	0.85843	1.42702	0.724633	1.49394	0.678764	0.835036	1.89603	1.09424
Q6UW32	Insulin growth factor-like family member 1	IGFL1	0.871224	0.871224	0.667222	1.0705	1.26476	0.759407	0.870875	1.57811	1.19594	1.6192	1.15384	1.79319	0.991281	1.03932	1.02436	1.40675
I3L397	Eukaryotic translation initiation factor 5A	EIF5A	0.870899	0.870899	0.744072	1.13612	1.10081	0.931995	0.693601	0.730572	0.710195	0.876901	0.710716	0.763697	0.706024	1.3141	1.95153	0.756865
Q9Y446	Plakophilin-3	PKP3	0.870734	0.870734	0.743479	1.0977	1.92615	0.712924	0.824359	0.843352	0.861587	1.40365	1.43208	0.918402	1.28056	1.06953	0.688936	1.15078
O94760	N(G),N(G)-dimethylarginine dimethylaminohydrolase 1	DDAH1	0.870432	0.870432	0.575936	1.18741	1.22372	0.969677	1.11653	1.08394	0.911503	1.33981	1.56429	0.847348	1.63427	1.21674	0.919614	1.18583
A0A087WTK0	Receptor-type tyrosine-protein phosphatase eta	PTPRJ	0.869337	0.869337	0.473929	0.905741	0.996311	1.03058	1.10427	0.907355	0.84594	1.192	1.30768	0.849459	1.21717	0.995142	0.913939	1.49673
P01591	Immunoglobulin J chain	JCHAIN	0.866302	0.866302	0.81021	0.775536	0.528302	1.32517	0.804285	0.75485	0.824647	0.58608	1.38564	0.613305	1.57179	1.85225	0.668226	0.649508
H0Y8X4	2-deoxynucleoside 5-phosphate N-hydrolase 1	DNPH1	0.865203	0.865203	0.355991	0.975613	1.00659	1.33162	0.953959	0.897774	1.15505	1.47683	1.44331	1.22887	1.15529	1.0729	1.08303	1.16312
Q9BS40	Latexin	LXN	0.864862	0.864862	0.800798	0.977507	0.64163	0.812021	1.13212	1.06782	0.864824	0.887209	0.580001	2.55225	0.634442	1.04535	1.60783	0.842832
Q9BW04	Specifically androgen-regulated gene protein	SARG	0.864854	0.864854	0.755181	1.01763	1.98396	0.557698	0.724153	0.792834	1	1.12952	1.26362	0.790431	1.2681	1.35578	0.762241	0.99018
J3KS31	BUB3-interacting and GLEBS motif-containing protein ZNF207	ZNF207	0.864272	0.864272	0.571583	1.0345	1.06295	1.33892	0.872259	0.81782	1.00916	1.46229	1.34236	0.971861	1.31984	1.42558	0.83658	0.95644
O60635	Tetraspanin-1	TSPAN1	0.864	0.864	0.761443	1.09712	0.578253	1.50325	1.25125	0.940326	0.875964	0.84637	0.995339	1.06253	2.35693	1.48134	0.981731	0.777494
P04196	Histidine-rich glycoprotein	HRG	0.863182	0.863182	0.841357	0.576541	0.375978	1.44951	0.566645	0.591432	0.449589	0.798608	0.402411	1.0647	0.401973	0.459472	1.5047	0.889874
Q8WXI7	Mucin-16	MUC16	0.862821	0.862821	0.762744	0.798915	0.491298	1.65415	0.757269	0.700296	0.737574	0.665831	0.647085	1.26557	0.790805	1.59682	0.984773	0.832606
P26022	Pentraxin-related protein PTX3	PTX3	0.862112	0.862112	0.841357	1.17535	0.717568	4.43769	1.17647	0.650277	0.653447	1.18017	1.46596	1.18979	1.40803	1.21687	1.03591	1.48256
Q6EMK4	Vasorin	VASN	0.860972	0.860972	0.670646	1.38739	0.712636	0.572284	1.37039	1.03716	0.671703	0.968605	0.913648	1.2282	0.593594	1.0362	1.13326	1.00487
P32119	Peroxiredoxin-2	PRDX2	0.857314	0.857314	0.671558	0.673529	0.65631	0.718039	0.670093	0.911478	0.643042	0.775063	0.667783	1.57134	0.548793	0.812602	1.1797	0.647213
U3KQK0	Histone H2B	HIST1H2BN	0.85647	0.85647	0.745989	0.858582	1.11377	1.60243	0.622772	0.642887	0.621586	1.13123	0.839129	0.815392	0.800341	0.857058	1.93765	0.92313
P01031	Complement C5	C5	0.856125	0.856125	0.397845	0.795668	0.796422	1.03938	0.846549	0.948966	0.845937	0.978583	0.985527	1.48785	1.19729	0.858924	1.0367	0.866613
A0A1B0GTP7	Acid ceramidase	ASAH1	0.855434	0.855434	0.318182	0.769361	1.00274	0.776148	0.866999	0.82595	0.895443	1.4225	1.03382	0.992918	0.886261	0.924355	0.877887	1.0736
P15924	Desmoplakin	DSP	0.853881	0.853881	0.662589	0.987199	1.92814	0.643265	0.742626	0.854942	0.921641	1.22354	1.04428	0.832048	1.15151	1.40789	1.00139	1.11767
Q16777	Histone H2A type 2-C	HIST2H2AC	0.853425	0.853425	0.739238	0.874379	1.30211	1.24337	0.723474	0.723307	0.735595	0.855625	1.63083	0.576455	1.75744	1.14747	1.16556	0.82741
Q8WUM4	Programmed cell death 6-interacting protein	PDCD6IP	0.853314	0.853314	0.39814	0.876516	1.14693	1.18405	0.981249	0.934247	0.776061	1.31412	0.893242	1.23641	0.950635	1.28745	1.38981	1.17176
A0A0B4J1V0	Immunoglobulin heavy variable 3-15	IGHV3-15	0.853112	0.853112	0.39814	0.8276	0.800265	0.765506	0.733044	0.91517	0.630892	0.826303	0.885991	1.2162	0.762294	0.952682	1.02671	0.692057
Q92820	Gamma-glutamyl hydrolase	GGH	0.850014	0.850014	0.543743	0.922067	0.843553	0.817947	1.11297	0.989646	1.12117	1.22448	1.2635	0.98093	1.50901	1.03175	0.717417	1.47052
A0A075B6S5	Immunoglobulin kappa variable 1-27	IGKV1-27	0.848549	0.848549	0.267369	0.736649	0.730495	0.915951	0.835054	0.953877	0.745359	0.93233	1.06314	1.16425	0.806363	0.981627	1.14759	0.826952
A0A087WW66	26S proteasome non-ATPase regulatory subunit 1	PSMD1	0.847327	0.847327	0.65388	0.842471	1.51219	0.648338	0.567859	1.00359	0.789005	1.07464	1.09525	0.791645	1.19155	1.3952	0.759644	0.86095
P08670	Vimentin	VIM	0.846606	0.846606	0.795412	0.901492	0.64699	1.88284	1.16358	0.698829	0.60112	1.07653	0.748009	0.761761	0.724504	0.819503	1.7634	2.41722
P07237	Protein disulfide-isomerase	P4HB	0.846008	0.846008	0.494116	0.82315	1.04951	1.12022	0.851104	0.773906	0.743026	1.53012	0.802873	1.13031	0.828609	0.991818	1.26167	1.03283
Q96L46	Calpain small subunit 2	CAPNS2	0.845983	0.845983	0.581282	0.837221	1.02743	0.679469	0.942365	1.25833	0.631611	1.29603	0.884773	1.52112	0.829484	0.930268	0.88237	1.09529
A0A1B0GTY9	Alpha-aminoadipic semialdehyde dehydrogenase	ALDH7A1	0.844778	0.844778	0.450584	0.826012	0.855525	0.640421	0.816238	0.808716	0.89001	1.14592	1.12656	1.27877	0.768618	0.791629	0.94515	0.701698
H0YFC6	GTP-binding nuclear protein Ran	RAN	0.842855	0.842855	0.291763	0.80791	1.10167	0.890451	0.868542	0.774577	0.740605	0.974005	0.997139	1.11152	0.887725	0.995401	1.37367	0.927004
P31947	14-3-3 protein sigma	SFN	0.842699	0.842699	0.634672	0.715069	1.21464	1.02516	0.609119	0.583529	0.467773	1.09068	0.762267	0.683965	0.764797	0.75538	1.12388	0.989649
P08571	Monocyte differentiation antigen CD14	CD14	0.841966	0.841966	0.599345	1.03021	0.873041	1.64125	1.03106	1.04501	1.0199	1.76798	1.28393	1.75258	0.805427	0.999532	1.56077	1.25928
Q9UHL4	Dipeptidyl peptidase 2	DPP7	0.841862	0.841862	0.295686	0.894954	0.833862	1.0269	1.23546	1.0346	0.882557	1.43495	1.08911	1.23945	1.28581	1.16371	0.893414	1.2276
P31151	Protein S100-A7	S100A7	0.841764	0.841764	0.602454	0.315519	0.265661	0.195015	0.334245	0.301684	0.241777	0.238712	0.405367	0.258123	0.239227	0.4712	0.240622	0.431296
Q15828	Cystatin-M	CST6	0.839461	0.839461	0.596439	1.11672	1.80269	0.678576	0.947556	0.682487	1.18708	1.23216	1.27957	1.25126	1.2742	0.916602	1.14337	1.18329
O15020	Spectrin beta chain, non-erythrocytic 2	SPTBN2	0.838733	0.838733	0.416538	0.968077	1.35591	0.833865	0.801596	1.06097	0.806859	1.35345	1.17224	1.22704	1.01543	0.917429	0.958643	1.3808
P07305	Histone H1.0	H1F0	0.83811	0.83811	0.755181	1.12771	2.30531	0.700307	0.589426	0.723489	1.40885	1.04663	1.43441	0.988721	1.74826	1.31434	0.71774	1.34746
P50552	Vasodilator-stimulated phosphoprotein	VASP	0.837935	0.837935	0.762744	0.955713	0.408552	2.06693	1.97118	1.00004	0.777606	1.00392	1.12992	1.03263	1.78487	1.15029	1.39642	1.47337
P32926	Desmoglein-3	DSG3	0.836929	0.836929	0.607512	0.727732	0.90323	0.774697	0.687571	0.834606	0.507871	1.10779	0.644936	1.11758	0.589467	0.698529	1.40801	0.810876
Q9Y624	Junctional adhesion molecule A	F11R	0.835853	0.835853	0.458534	0.77828	1.29404	0.650925	0.697293	0.778886	0.754074	0.854239	1.00585	0.930368	1.00073	0.740261	1.11623	1.19608
Q9BTU6	Phosphatidylinositol 4-kinase type 2-alpha	PI4K2A	0.835332	0.835332	0.228665	0.835293	1.124	0.75912	0.93666	0.959733	0.782711	1.2264	1.16229	1.07177	1.17001	1.09005	0.835612	1.05943
Q16610	Extracellular matrix protein 1	ECM1	0.835147	0.835147	0.286965	0.843157	1.07947	0.669918	0.718626	0.901757	1.01241	1.04084	0.937518	1.07625	0.988865	0.922109	1.26515	1.02558
P61026	Ras-related protein Rab-10	RAB10	0.835112	0.835112	0.758739	0.937177	0.855488	1.51685	0.980119	0.766833	0.664287	1.63005	0.626713	1.69029	0.556605	0.851815	2.10197	1.11719
O75556	Mammaglobin-B	SCGB2A1	0.834002	0.834002	0.761443	0.99653	0.817387	1.64209	0.987278	0.628153	1.62356	1.35036	0.654288	1.12632	0.82458	2.36267	2.28083	1.22839
P17900	Ganglioside GM2 activator	GM2A	0.833906	0.833906	0.601977	1.07684	1.151	0.698565	1.14699	1.53777	1.05645	0.944923	1.53275	2.0145	1.41812	1.38442	0.843922	1.29921
F8WBT4	Ribulose-phosphate 3-epimerase	RPE	0.833306	0.833306	0.680039	0.899716	0.998554	1.50124	0.768082	0.79121	0.791917	1.21624	0.740275	1.59623	0.645944	0.939668	2.05747	1.26427
Q9UM07	Protein-arginine deiminase type-4	PADI4	0.832274	0.832274	0.571583	0.696503	0.688279	1.10531	1.24302	0.797429	0.974948	1.18522	1.01787	1.03296	0.815593	0.974787	2.01008	1.18011
H3BMH2	Ras-related protein Rab-11A	RAB11A	0.83211	0.83211	0.577338	0.90634	1.0454	1.35289	1.09427	0.705396	0.808045	1.72276	0.91517	1.061	0.912869	0.945224	1.1913	1.76636
M0QXF7	Myeloid-derived growth factor	MYDGF	0.831104	0.831104	0.614037	0.606562	0.683594	0.855782	0.664472	0.644888	0.706618	0.608295	0.638462	1.57068	0.632622	0.887621	1.35063	0.699516
A0A087X1J7	Glutathione peroxidase	GPX3	0.829908	0.829908	0.575936	0.859078	0.866492	0.830038	1.26321	0.873357	0.713551	0.979349	0.783248	1.83003	0.725041	1.03728	1.22734	1.28354
Q12882	Dihydropyrimidine dehydrogenase [NADP(+)]	DPYD	0.828531	0.828531	0.676781	1.11385	0.839783	1.36742	2.08284	1.89528	1.39925	3.47885	1.45824	2.27548	1.11869	1.37699	1.4321	1.94581
P62937	Peptidyl-prolyl cis-trans isomerase A	PPIA	0.82836	0.82836	0.577794	0.868307	1.11936	1.48663	0.690327	0.616527	0.897673	1.05044	0.928333	1.27622	0.834319	1.17383	1.62338	1.00167
A0A087WVM2	CD177 antigen	CD177	0.827744	0.827744	0.571583	0.732712	0.613641	0.685916	0.920782	0.90513	0.748419	0.715788	1.0423	1.55589	0.621543	0.720113	0.944214	1.17735
A0A087X253	AP complex subunit beta	AP2B1	0.827573	0.827573	0.460115	1.10046	0.8077	0.75574	0.875889	0.968978	0.951773	0.927311	1.00496	1.73921	0.871316	0.855567	1.36517	0.847423
Q01085	Nucleolysin TIAR	TIAL1	0.827229	0.827229	0.543743	1	1.053	1.0301	1.12609	1.06134	0.908164	1.23614	1.74069	1.15006	1.1326	1.33417	0.683624	1.85469
K7ERI8	Uncharacterized protein		0.825252	0.825252	0.495283	0.808133	0.785243	1.28702	0.944394	0.697483	0.707447	1.21184	0.817633	1.10171	0.769244	0.903868	1.46942	1.19859
P43490	Nicotinamide phosphoribosyltransferase	NAMPT	0.824191	0.824191	0.713641	0.85184	0.895517	2.5736	0.76261	0.663732	0.699973	1.7038	0.939403	0.947199	0.870537	1.05388	1.22403	1.71203
Q15691	Microtubule-associated protein RP/EB family member 1	MAPRE1	0.823412	0.823412	0.65388	0.768642	0.696355	1.11627	0.892263	0.665544	0.698142	1.43266	0.602109	1.28269	0.494324	0.91503	1.33301	1.19662
P48047	ATP synthase subunit O, mitochondrial	ATP5O	0.822382	0.822382	0.547496	0.976193	1.7458	0.748465	0.800459	0.894306	0.87777	1.48334	1.47577	0.971596	1.28983	1.14095	0.845647	1.12686
P98160	Basement membrane-specific heparan sulfate proteoglycan core protein	HSPG2	0.819613	0.819613	0.761443	0.968783	0.754808	1.40771	0.896316	0.832423	1.44718	2.17658	1.19362	0.657704	0.992557	1.71199	0.577765	2.90813
Q07065	Cytoskeleton-associated protein 4	CKAP4	0.81799	0.81799	0.45591	0.908967	1.08232	0.942949	0.957637	0.872959	0.843589	1.89423	1.07643	0.825769	0.940562	1.22708	0.906767	1.4614
H0YN26	Acidic leucine-rich nuclear phosphoprotein 32 family member A	ANP32A	0.816873	0.816873	0.589192	0.787576	0.676982	1.13233	1.32055	0.593879	0.694068	0.960192	0.839419	1.71314	0.825414	0.813284	1.3419	0.974371
C9JPM4	ADP-ribosylation factor 4	ARF4	0.815736	0.815736	0.724095	0.743508	1.04885	1.30124	0.648166	0.472881	0.608973	1.40751	1.09451	0.62802	1.71116	0.816628	0.432128	1.04986
Q15075	Early endosome antigen 1	EEA1	0.813107	0.813107	0.297999	0.947273	1.29511	0.883379	0.766504	0.85994	0.724653	1.37268	0.94033	1.09842	0.971583	1.13753	0.940772	1.23884
P01601	Immunoglobulin kappa variable 1D-16	IGKV1D-16	0.812403	0.812403	0.322539	1.44731	0.822729	1.01596	0.901478	0.871115	0.940556	1.27478	1.44586	1.02355	1.04643	1.00589	0.748123	1.46711
P23381	Tryptophan--tRNA ligase, cytoplasmic	WARS	0.812395	0.812395	0.464195	2.21528	0.857219	1.23377	0.984638	1.09363	0.786141	1.90195	0.973655	1.61353	0.916079	0.990097	1.34904	1.00317
P15309	Prostatic acid phosphatase	ACPP	0.811577	0.811577	0.80493	0.811196	1.35677	0.731305	0.985976	0.998053	0.671951	0.792722	0.819288	0.872546	0.695057	0.989138	6.48663	0.945796
F8W6I7	Heterogeneous nuclear ribonucleoprotein A1	HNRNPA1	0.811521	0.811521	0.571583	0.897768	1.60232	0.738152	0.660222	0.634499	0.940588	1.71786	0.803116	1.05261	1.06454	0.8707	1.09227	1.00762
A0A024RA52	Proteasome subunit alpha type	PSMA2	0.810848	0.810848	0.668139	0.785861	0.816305	0.850299	0.854007	1.07766	0.68243	0.897976	0.833379	3.16576	0.796887	0.921277	1.04681	0.745378
H7C5G1	Isoamyl acetate-hydrolyzing esterase 1 homolog	IAH1	0.8104	0.8104	0.657274	1.01233	0.713458	1.28634	0.943912	0.988807	0.961108	2.2267	0.862763	2.16268	0.713387	0.848006	1.44074	0.91623
C9JIF9	Acylamino-acid-releasing enzyme	APEH	0.808515	0.808515	0.607291	0.607834	0.87627	1.06046	0.766952	0.673175	0.687525	0.935874	0.624195	2.01173	0.902653	0.687481	1.4851	0.86533
O60218	Aldo-keto reductase family 1 member B10	AKR1B10	0.807237	0.807237	0.541592	0.697654	0.730378	1.74207	0.703358	0.617894	0.631109	0.965426	0.931822	1.30905	0.944904	0.934547	1.05648	0.933393
Q9GZN8	UPF0687 protein C20orf27	C20orf27	0.807161	0.807161	0.407241	0.814957	0.848149	1.18709	0.932199	0.753643	0.79242	0.806522	0.914354	1.4705	1.03429	1.54885	1.29652	0.88445
P22735	Protein-glutamine gamma-glutamyltransferase K	TGM1	0.804383	0.804383	0.578167	1.08983	1.02155	0.876707	1.11851	1.06689	1.02342	1.53668	2.24712	1.21709	1.66827	0.904018	0.628351	1.3064
Q01459	Di-N-acetylchitobiase	CTBS	0.801696	0.801696	0.1822	0.828195	0.925479	0.800155	0.921764	0.812834	0.785488	0.949754	1.19497	0.988475	1.27658	1.25219	0.751247	1.09023
A0A1B0GW44	Cathepsin D	CTSD	0.801005	0.801005	0.234189	0.854734	0.8544	1.01928	0.969698	1.03783	1.00299	1.91759	1.22403	1.26452	1.07482	1.13123	0.979831	1.11599
K7EMV3	Histone H3	H3F3B	0.799832	0.799832	0.843405	1.06612	0.601621	4.75571	0.823637	0.606471	0.456583	2.27206	0.722465	1.29824	0.566422	0.672964	3.61311	0.895055
E9PPU1	40S ribosomal protein S3	RPS3	0.799733	0.799733	0.415613	0.815245	1.32011	0.67587	0.793817	0.906346	0.740849	1.48686	1.53393	1.02329	0.931061	0.905299	0.925975	0.926929
A0A1W2PQS1	26S protease regulatory subunit 7	PSMC2	0.799619	0.799619	0.534465	0.830036	0.948212	0.643376	0.877762	1.06353	0.853644	1.24521	1.8925	0.767818	1.19215	1.07298	0.627837	1.19949
P62269	40S ribosomal protein S18	RPS18	0.797133	0.797133	0.356609	1.0126	1.35919	0.995028	0.776879	0.708199	1.08125	1.64898	1.24235	1.16606	1.25647	1.30061	0.870941	1.06068
P13716	Delta-aminolevulinic acid dehydratase	ALAD	0.796503	0.796503	0.458534	0.624318	1.08314	0.918481	0.530354	0.825142	0.818705	1.43748	0.818276	1.28474	0.713534	0.788524	1.18626	1.15009
Q5SVL2	Caspase-7	CASP7	0.796408	0.796408	0.302922	0.920651	1.31253	0.985687	0.687142	0.689045	0.849519	1.37761	1.21902	1.05629	1.08751	1.15482	0.895977	0.987933
P13010	X-ray repair cross-complementing protein 5	XRCC5	0.795612	0.795612	0.543743	0.71659	1.26368	1.21521	0.72793	0.538431	0.633812	1.60476	0.941826	1.12682	0.829581	0.797191	0.909341	1.25533
Q14002	Carcinoembryonic antigen-related cell adhesion molecule 7	CEACAM7	0.795062	0.795062	0.591727	0.643256	0.515867	1.0073	1.19039	0.866937	0.599508	1.10151	0.631069	1.14382	0.704042	0.934843	1.91151	1.01647
H0YA68	Alpha-mannosidase	MAN2B2	0.794497	0.794497	0.240518	0.825116	0.783211	1.27074	1.05239	0.731316	0.811579	1.18544	1.10971	1.4083	1.20381	0.897737	1.23857	1.03733
Q92817	Envoplakin	EVPL	0.79095	0.79095	0.397845	0.852369	1.34301	0.660911	0.719484	0.741069	0.749898	1.34592	1.07286	0.718588	1.08113	1.24318	0.81921	1.05987
Q9NQ38	Serine protease inhibitor Kazal-type 5	SPINK5	0.790671	0.790671	0.560551	0.916529	1.74078	0.556134	0.799807	0.698852	0.832097	1.22683	1.23847	0.701858	0.93152	0.938694	1.24913	1.45425
P19338	Nucleolin	NCL	0.7903	0.7903	0.575936	0.833046	0.689335	1.58809	1.1046	0.569312	0.61385	1.48567	1.03058	0.652601	0.987876	1.18042	0.945189	1.412
G5E972	Lamina-associated polypeptide 2, isoforms beta/gamma	TMPO	0.788581	0.788581	0.182311	0.776709	0.817523	0.953651	0.847926	0.726304	0.908408	1.56217	1.04163	1.0505	0.80562	1.12788	0.991539	1.07163
F5H7N8	Oxidized low-density lipoprotein receptor 1	OLR1	0.788178	0.788178	0.179549	0.82383	1.21183	0.863124	0.929208	0.896634	0.800568	1.55358	1.00825	1.39332	1.11787	1.10605	0.977358	1.21215
P08185	Corticosteroid-binding globulin	SERPINA6	0.788064	0.788064	0.554602	0.665008	0.542129	0.981207	0.849605	0.826776	0.9172	1.59646	0.632326	1.7473	0.748346	0.782913	1.02129	1.12084
F5H265	Polyubiquitin-C	UBC	0.787515	0.787515	0.607512	0.831913	0.918111	0.770751	0.758408	0.735167	1.09304	0.900433	2.75853	0.911257	1.44391	0.929013	0.60395	0.894296
E9PJD9	60S ribosomal protein L27a	RPL27A	0.786262	0.786262	0.575936	0.938589	1.71208	0.734752	0.923496	0.781164	0.931072	1.77889	1.47733	0.645059	1.36304	1.16423	0.894149	1.76766
P18054	Arachidonate 12-lipoxygenase, 12S-type	ALOX12	0.785855	0.785855	0.322539	0.857598	1.18569	0.729753	0.830534	0.815622	0.643886	1.01731	1.56861	1.24408	0.972765	0.97078	0.856291	0.860126
F5H1T5	CAP-Gly domain-containing linker protein 1	CLIP1	0.784982	0.784982	0.571583	0.86181	1.24764	0.484971	0.944486	0.966333	0.809889	1.20591	1.56478	0.805278	1.5625	1.02244	0.58733	1.23795
Q14574	Desmocollin-3	DSC3	0.784469	0.784469	0.458534	0.741246	1.1503	0.734434	0.44987	0.583241	0.84901	0.804567	0.912132	0.638717	0.829873	1.32467	1.00458	1.01951
E7EX73	Eukaryotic translation initiation factor 4 gamma 1	EIF4G1	0.784374	0.784374	0.744072	0.947024	2.06402	0.411701	0.633375	0.838818	0.89534	1.3405	1.48163	0.489327	1.69659	1.52655	0.474119	1.29067
Q8TEA8	D-aminoacyl-tRNA deacylase 1	DTD1	0.784103	0.784103	0.267369	0.871955	0.978044	0.988857	0.993049	0.839212	0.956978	1.14424	1.35356	1.63031	0.836934	1.37442	0.888966	1.47761
Q9ULC6	Protein-arginine deiminase type-1	PADI1	0.783894	0.783894	0.571583	0.753207	0.818965	0.698635	0.625259	1.29082	0.558643	1	0.855219	2.21906	0.882287	0.736529	0.86013	0.777661
P62701	40S ribosomal protein S4, X isoform	RPS4X	0.782088	0.782088	0.419027	0.986902	1.60028	0.613562	1.04038	0.950305	1.09063	1.44561	1.48737	1.06216	1.54493	1.42184	0.877692	1.37454
Q96CX2	BTB/POZ domain-containing protein KCTD12	KCTD12	0.78182	0.78182	0.622463	1.01025	0.724389	1.95065	0.819482	0.925207	0.744118	1.64192	0.817206	1.4023	0.672781	1.0121	2.32294	1.37023
A2ACR1	Proteasome subunit beta type	PSMB9	0.779612	0.779612	0.633411	0.400066	0.737208	1.33503	0.738907	0.389747	0.569335	0.748242	0.696138	1.37713	0.534802	0.749326	1.80655	0.855797
Q6UXB3	Ly6/PLAUR domain-containing protein 2	LYPD2	0.778986	0.778986	0.193984	0.594328	0.615813	0.532484	0.854951	0.864848	0.879925	1.07912	1.11658	0.832329	0.920977	0.926659	0.765869	1.00792
B1AJQ6	Syntaxin-12	STX12	0.777919	0.777919	0.243181	0.971962	0.965152	1.12161	0.904022	0.837901	0.910062	1.75619	0.996359	1.45964	0.912371	1.01221	1.12759	1.44766
F6TLX2	Glyoxalase domain-containing protein 4	GLOD4	0.777128	0.777128	0.228416	0.756726	0.684844	0.88321	0.918751	0.875074	0.712264	1.18613	0.852873	1.39459	0.745471	0.936353	1.29703	1.03662
Q6XQN6	Nicotinate phosphoribosyltransferase	NAPRT	0.776302	0.776302	0.286511	0.69275	0.657443	0.898275	0.797131	0.735579	0.713317	1.10199	0.750376	1.39675	0.680219	0.991776	1.24214	0.858558
B8A4K4	Cysteine-rich tail protein 1	CYSRT1	0.77547	0.77547	0.581282	1.01814	1.34273	0.434525	0.834283	0.858446	0.814495	1.07334	1.63547	0.73983	1.55452	1.14784	0.573316	0.987077
H7C0F8	Hepatocyte growth factor-like protein	MST1	0.774763	0.774763	0.170583	0.769319	0.810009	1.00466	0.664603	0.705024	0.893057	1.12382	1.10052	1.39572	1.01259	0.801141	1.03269	0.913341
A0A087X1K9	Acyl-protein thioesterase 1	LYPLA1	0.774349	0.774349	0.267661	0.681264	1.09001	0.687428	0.838541	0.700904	0.598308	0.848963	0.822137	1.17915	0.912051	1.06816	1.38591	0.833159
O95336	6-phosphogluconolactonase	PGLS	0.773934	0.773934	0.591727	0.729199	0.852988	1.50157	0.696044	0.675432	0.555393	1.03397	0.554377	1.7274	0.731108	1.0822	1.67527	0.988607
Q7Z406	Myosin-14	MYH14	0.772921	0.772921	0.554602	0.926629	0.834519	1.9725	0.780261	0.676635	0.718343	1.87184	1.13802	1.01589	1.06617	1.09464	0.778631	1.59549
P26641	Elongation factor 1-gamma	EEF1G	0.770992	0.770992	0.267661	1.08391	0.578218	1.38341	0.904215	0.899971	0.791279	1.25034	1.02637	1.01152	1.00794	1.13523	1.23896	1.32552
A0A087WVQ6	Clathrin heavy chain	CLTC	0.770824	0.770824	0.355799	0.941526	1.15803	0.834711	0.950403	0.867428	0.772109	1.47995	0.938063	1.30156	0.780466	0.954415	1.87654	1.24059
C9IZG4	Protein CutA	CUTA	0.77034	0.77034	0.334052	0.895138	0.777354	1.11672	1.16347	1.02923	0.986762	1.83423	0.921989	1.85367	0.935172	1.36107	1.43708	1.12258
Q6ZVX7	F-box only protein 50	NCCRP1	0.770328	0.770328	0.137721	0.718754	1.1122	0.946139	0.714518	0.821489	0.677739	1.13943	0.932259	1.27149	0.99425	1.03428	1.26511	1.04476
P60866	40S ribosomal protein S20	RPS20	0.767887	0.767887	0.575936	0.791471	1.22378	1.00621	0.514271	0.664006	1.60184	1.48835	1.56986	0.802716	1.83408	1.02616	0.752524	1.3752
P20618	Proteasome subunit beta type-1	PSMB1	0.767088	0.767088	0.556845	0.690138	0.640795	0.777912	0.732642	0.982278	0.698998	1.5437	0.576965	1.98982	0.669815	0.673519	1.07153	1.07696
K7EKI8	Periplakin	PPL	0.766985	0.766985	0.495283	0.842313	1.40176	0.701824	0.736436	0.732775	0.816986	2.31811	0.927655	0.738834	0.931547	1.19533	0.960835	1.17003
P01706	Immunoglobulin lambda variable 2-11	IGLV2-11	0.764575	0.764575	0.486202	0.557483	0.857356	0.889811	0.48657	0.996427	0.50823	0.908526	1.3289	0.847618	1.61898	0.826033	0.628508	0.733225
P68402	Platelet-activating factor acetylhydrolase IB subunit beta	PAFAH1B2	0.763442	0.763442	0.397845	0.670078	0.648418	1.09456	1.23426	0.629256	0.692315	1.13411	0.81688	1.30105	0.820117	1.26521	1.58367	0.867051
K7ENT6	Tropomyosin alpha-4 chain	TPM4	0.761525	0.761525	0.622463	0.674359	0.695161	0.509348	0.862068	0.877541	0.595446	1.74344	0.837433	1.11195	0.7865	0.446264	0.479925	1.88432
P46940	Ras GTPase-activating-like protein IQGAP1	IQGAP1	0.759539	0.759539	0.153645	0.859255	0.662014	1.27303	0.872363	0.874316	0.707215	1.23177	1.15875	1.06776	1.14683	1.05255	0.983104	1.25742
P42768	Wiskott-Aldrich syndrome protein	WAS	0.757883	0.757883	0.179549	0.827181	1.05943	0.81798	0.810573	0.783118	0.854319	0.775327	1.27444	1.21544	1.58652	1.24354	1.00258	1.01834
O15145	Actin-related protein 2/3 complex subunit 3	ARPC3	0.757065	0.757065	0.33038	0.735459	0.740209	1.37083	0.946999	0.642003	0.860981	1.13197	0.993469	1.341	0.902721	1.23403	1.80902	0.951987
Q5T619	Zinc finger protein 648	ZNF648	0.753697	0.753697	0.599997	0.428153	0.400066	0.388884	0.320819	0.651712	0.446859	0.877353	1.48531	0.452983	0.346045	0.644541	0.40348	0.364545
P20160	Azurocidin	AZU1	0.752535	0.752535	0.534465	0.760001	0.482286	1.6242	0.693063	0.703007	1.22819	0.925557	1.24267	1.15736	1.95211	0.899228	1.29929	0.8343
O00754	Lysosomal alpha-mannosidase	MAN2B1	0.751469	0.751469	0.175572	0.570633	0.496484	0.806873	0.809809	0.524674	0.691358	1.11778	0.797032	0.811426	0.766976	1.04856	0.886502	0.716878
P14174	Macrophage migration inhibitory factor	MIF	0.748596	0.748596	0.704721	0.473721	0.870542	1.16669	0.341434	0.249827	0.339436	0.558582	0.299417	0.843377	0.382105	0.748404	1.68373	0.8019
P56537	Eukaryotic translation initiation factor 6	EIF6	0.747537	0.747537	0.377297	0.826832	0.858641	1.25005	0.740294	0.812472	0.615013	1.41691	1.02222	1.45262	0.643173	0.829946	1.41507	1.32357
P31944	Caspase-14	CASP14	0.747484	0.747484	0.137721	0.848549	1.41421	0.976046	0.810849	0.892055	0.862874	1.3216	1.16521	1.6187	1.05694	1.33361	1.44373	1.22722
P27482	Calmodulin-like protein 3	CALML3	0.747351	0.747351	0.610425	0.586694	0.850138	0.668003	0.615628	0.733148	0.413091	1.16715	0.502976	0.609595	0.535831	0.750378	2.67196	0.86144
P30740	Leukocyte elastase inhibitor	SERPINB1	0.746176	0.746176	0.657274	0.777183	0.893806	1.42307	0.787815	0.688948	0.71093	1.00403	0.973346	5.04023	0.900165	0.991451	0.768418	0.848638
E9PEX6	Dihydrolipoyl dehydrogenase	DLD	0.745588	0.745588	0.578167	0.817344	1.36664	0.781759	0.526137	0.611566	0.922537	1.95353	0.860511	1.55608	0.492119	0.721489	1.46951	1.14599
A2NJV5	Immunoglobulin kappa variable 2-29	IGKV2-29	0.742644	0.742644	0.201247	0.712335	0.601956	0.626159	0.830576	0.849823	0.795088	0.662251	1.45043	1.13799	1.11179	0.977007	0.885952	0.867098
P68363	Tubulin alpha-1B chain	TUBA1B	0.742024	0.742024	0.356609	0.843014	0.967766	1.82766	0.821439	0.614019	0.732169	1.72513	1.12661	1.17737	1.10954	1.06906	1.38887	1.1798
O75874	Isocitrate dehydrogenase [NADP] cytoplasmic	IDH1	0.741379	0.741379	0.439756	0.598366	0.751342	0.887176	0.524737	0.860717	0.665808	1.17268	0.693258	0.988562	0.592992	0.905072	2.07834	0.954967
P25398	40S ribosomal protein S12	RPS12	0.740446	0.740446	0.193984	0.772327	1.08565	0.742928	0.672836	0.747684	0.824203	1.19903	0.907763	0.949642	0.819703	1.11977	1.70268	1.09466
O95969	Secretoglobin family 1D member 2	SCGB1D2	0.734279	0.734279	0.652977	0.679644	0.591629	1.8601	0.680029	0.399617	0.979221	0.673763	0.85357	0.836967	1.02052	3.44647	1.05188	0.874279
P07686	Beta-hexosaminidase subunit beta	HEXB	0.732921	0.732921	0.172971	0.689011	0.49645	0.988908	0.732866	0.686752	0.946051	1.02943	0.828858	1.10422	0.969907	1.01008	1.34246	0.928452
P01877	Immunoglobulin heavy constant alpha 2	IGHA2	0.732375	0.732375	0.487141	0.835827	0.526316	0.760109	0.754712	1.86186	0.541193	1.27417	1.00388	0.960774	1.54059	1.40869	0.686882	0.912919
P15291	Beta-1,4-galactosyltransferase 1	B4GALT1	0.732165	0.732165	0.355991	0.936524	0.777449	0.969916	0.746057	1.1834	0.6384	1.24618	0.726725	1.70272	0.743804	1.09745	1.64273	1.29417
P04899	Guanine nucleotide-binding protein G(i) subunit alpha-2	GNAI2	0.730917	0.730917	0.396888	0.824568	0.817998	1.63231	0.952604	0.697366	0.658687	1.23576	1.04035	1.29053	0.850832	0.953	2.09297	1.50173
B1AKD8	Rootletin	CROCC	0.730662	0.730662	0.65388	0.78076	0.944969	1.36202	1.11566	0.486176	0.354287	2.61487	0.718248	0.747801	0.453282	1.0645	1.36811	1.37228
Q92876	Kallikrein-6	KLK6	0.729784	0.729784	0.137721	0.597188	0.647931	1.07201	0.551779	0.603308	0.537605	0.839153	0.942204	1.04585	0.84723	0.819876	0.960793	0.887344
Q9H1E3	Nuclear ubiquitous casein and cyclin-dependent kinase substrate 1	NUCKS1	0.728448	0.728448	0.33979	0.877023	1.1638	0.523209	1.03444	1.2123	1.25279	1.05824	1.58816	1.27031	2.11191	1.20911	1.0425	1.51934
P22626	Heterogeneous nuclear ribonucleoproteins A2/B1	HNRNPA2B1	0.727767	0.727767	0.591727	0.804658	0.775114	1.30794	0.87347	0.865917	0.915251	1.66249	1.83628	0.519969	2.35279	1.54369	0.534577	1.82778
P13473	Lysosome-associated membrane glycoprotein 2	LAMP2	0.727123	0.727123	0.10788	0.725924	0.556646	0.602059	0.873679	0.841534	0.662681	0.947041	0.870359	1.24849	0.843546	0.914593	1.13379	0.817612
Q8TE68	Epidermal growth factor receptor kinase substrate 8-like protein 1	EPS8L1	0.725472	0.725472	0.622463	0.74826	1.5842	0.379686	0.867926	0.442884	0.767366	1.79886	1.2403	0.571998	1.32844	0.970174	0.3985	1.28155
F8WJN3	Cleavage and polyadenylation specificity factor subunit 6	CPSF6	0.72288	0.72288	0.0469967	0.814836	0.979637	0.7453	0.840177	0.826084	0.621474	1.3362	0.957875	1.22243	1.03989	1.06658	1.03509	1.07071
K7ESJ4	Programmed cell death protein 5	PDCD5	0.721719	0.721719	0.519594	0.707184	1.17362	0.733097	0.815434	0.6183	0.589855	1.33046	1.46462	0.416994	1.89058	1.24124	0.707663	1.07775
Q9P1Y5	Calmodulin-regulated spectrin-associated protein 3	CAMSAP3	0.716944	0.716944	0.147716	0.721901	0.920618	0.683109	0.577496	0.620873	0.641575	1.16038	1.1933	0.931556	0.999084	0.950544	0.599566	0.933576
P01764	Immunoglobulin heavy variable 3-23	IGHV3-23	0.716219	0.716219	0.193984	0.64104	0.994231	0.536122	0.753445	0.72233	0.771772	1.19373	1.00417	1.70089	0.860944	0.80069	1.00137	0.90427
H0YL33	Annexin	ANXA2	0.714501	0.714501	0.193984	0.644405	0.908358	0.626125	0.591098	0.778987	0.750067	1.325	0.907992	1.18644	1.02948	0.701446	0.731969	1.42831
Q15642	Cdc42-interacting protein 4	TRIP10	0.711819	0.711819	0.179549	0.793411	0.913892	0.847815	0.839734	0.79424	0.771701	1.36675	1.52301	0.687064	1.61092	1.07241	0.94583	1.27587
O94919	Endonuclease domain-containing 1 protein	ENDOD1	0.711345	0.711345	0.538588	0.540642	0.66106	1.05764	0.424501	0.443852	0.386476	0.973954	0.565409	1.22567	0.411445	0.526146	1.58121	0.726612
O15400	Syntaxin-7	STX7	0.709365	0.709365	0.163806	0.797907	0.941501	0.731695	0.968208	0.956134	0.680851	1.81315	1.1535	1.25526	1.03419	0.943191	0.894981	1.50135
P22314	Ubiquitin-like modifier-activating enzyme 1	UBA1	0.707657	0.707657	0.261555	0.600392	0.65448	1.27227	0.635433	0.885474	0.539535	1.31618	0.856314	1.31707	0.701425	1.15318	1.2914	1.05823
J3KMY5	NPC intracellular cholesterol transporter 2	NPC2	0.705263	0.705263	0.193984	0.758875	0.65953	0.537425	0.874077	0.883984	0.935434	0.651623	1.01464	0.999686	1.24837	1.06919	1.39916	1.38704
H0Y614	Ubiquitin-fold modifier 1	UFM1	0.703422	0.703422	0.231605	0.568033	0.789654	0.809443	0.668329	0.665907	0.956662	2.32463	0.935859	0.957863	0.895077	1.02629	0.983004	1.00841
P17987	T-complex protein 1 subunit alpha	TCP1	0.702965	0.702965	0.47426	0.929697	2.36777	0.544582	0.668273	0.614935	1.12179	1.54819	1.74392	0.82263	1.46954	1.14083	1.06319	1.43758
A0A087X0X3	Heterogeneous nuclear ribonucleoprotein M	HNRNPM	0.702798	0.702798	0.221457	0.645722	1.08932	0.637614	0.823564	0.764406	0.394575	1.4263	1.07607	0.930743	0.885165	0.960387	0.888982	0.934443
P07900	Heat shock protein HSP 90-alpha	HSP90AA1	0.702529	0.702529	0.286511	0.745644	0.67971	1.71731	0.759892	0.743969	0.51633	1.4141	0.97102	0.963963	1.18358	1.19235	1.19527	1.17459
B9A041	Malate dehydrogenase, cytoplasmic	MDH1	0.701932	0.701932	0.170583	0.85131	0.936965	1.41289	0.713153	0.712402	0.760273	1.50782	1.03996	1.44577	0.936417	1.29807	1.52134	1.11088
P04745	Alpha-amylase 1	AMY1A	0.701289	0.701289	0.147716	0.787618	0.58675	1.2531	0.778874	0.653668	0.826037	1.17211	0.816571	1.26267	1.28134	1.25587	1.16707	1.02125
P0DP57	Secreted Ly-6/uPAR domain-containing protein 2	SLURP2	0.698095	0.698095	0.172971	0.858869	0.602714	0.602995	0.881597	0.942096	0.512024	1.00158	1.10485	0.745661	0.76249	1.00561	1.45763	0.982802
A0A0G2JNJ5	Mucin-4	MUC4	0.697018	0.697018	0.193215	0.745536	0.662832	0.97844	0.751372	0.905674	0.662346	1.97642	0.75317	1.25453	0.941999	1.12909	0.981654	1.14681
P07948	Tyrosine-protein kinase Lyn	LYN	0.696154	0.696154	0.467048	1.00108	1.03582	1.20953	1.02321	0.944362	0.621864	2.34223	1.1383	1.79805	0.752438	0.632296	2.41058	1.54255
P30040	Endoplasmic reticulum resident protein 29	ERP29	0.694607	0.694607	0.147716	0.703155	0.779133	1.02125	0.880005	0.686254	0.667517	1.56805	0.962041	1.21823	0.723498	1.11484	1.42644	1.23393
P54578	Ubiquitin carboxyl-terminal hydrolase 14	USP14	0.692865	0.692865	0.010144	0.607773	0.845318	0.830421	0.845092	0.746752	0.787841	1.37428	1.2428	1.00617	1.09688	1.16098	0.99189	1.37668
Q5RHS7	Protein S100-A2	S100A2	0.687627	0.687627	0.671558	0.455569	0.710114	0.309551	0.440017	0.505254	0.321072	0.811557	0.724908	3.39231	0.200492	0.336608	0.421011	0.722455
Q07654	Trefoil factor 3	TFF3	0.685936	0.685936	0.759904	0.591651	0.400877	2.64306	0.389218	0.187378	0.715935	0.240524	0.519682	1.94228	1.53013	2.7712	0.616763	0.383142
Q13561	Dynactin subunit 2	DCTN2	0.685788	0.685788	0.170583	0.773321	0.514291	1.11305	0.846157	0.800681	0.666608	1.46883	0.935655	0.996408	0.828195	0.980104	1.40971	1.34623
Q15459	Splicing factor 3A subunit 1	SF3A1	0.685504	0.685504	0.554602	0.886314	0.595373	0.69223	0.700157	0.870892	0.618887	0.786372	2.46417	0.56779	2.46278	0.88083	0.436275	0.997482
P18669	Phosphoglycerate mutase 1	PGAM1	0.683892	0.683892	0.354046	0.820908	0.989814	1.80648	0.707372	0.620908	0.646654	1.9999	1.07646	1.6103	0.79839	1.10204	1.54257	1.17636
O95477	ATP-binding cassette sub-family A member 1	ABCA1	0.681972	0.681972	0.250127	0.730113	0.662604	0.72852	0.486493	0.841275	0.629961	0.586921	1.55037	1.40377	1.12338	1.04255	0.702854	0.749666
P49247	Ribose-5-phosphate isomerase	RPIA	0.680812	0.680812	0.0832563	0.746337	0.583432	0.951074	0.774827	0.875924	0.85046	1.29306	1.33785	1.19867	1.19628	1.20327	0.749625	1.33901
P53396	ATP-citrate synthase	ACLY	0.680346	0.680346	0.622463	0.30082	0.788526	2.15801	0.852604	0.264033	0.400097	1.94149	0.74374	1.01739	0.445708	0.696072	1.77035	1.32953
P62942	Peptidyl-prolyl cis-trans isomerase FKBP1A	FKBP1A	0.679756	0.679756	0.427219	0.808982	1.73968	1.34404	0.566608	0.49377	0.502004	1.19291	1.65657	0.700223	1.34764	1.27567	1.06458	1.23861
P23284	Peptidyl-prolyl cis-trans isomerase B	PPIB	0.679308	0.679308	0.128192	0.727501	0.863686	1.05642	0.651259	0.669494	0.560723	1.13126	1.10162	1.48601	0.807534	1.12152	1.26757	0.862578
A0A087WYS1	UTP--glucose-1-phosphate uridylyltransferase	UGP2	0.679211	0.679211	0.0600967	0.823519	0.814185	0.937963	0.698916	0.684154	0.596775	1.18606	0.97606	0.868568	0.917877	1.37341	1.33215	1.05211
O75367	Core histone macro-H2A.1	H2AFY	0.677269	0.677269	0.487141	0.791325	0.703208	1.98707	0.649913	0.530457	0.454323	2.07965	0.891956	0.795557	0.709932	0.86144	1.13636	1.77804
P19440	Glutathione hydrolase 1 proenzyme	GGT1	0.672595	0.672595	0.118202	0.832907	1.08507	0.906684	0.645537	0.667876	0.508687	0.878474	1.117	1.41747	1.13184	1.10209	1.20805	0.895178
P19013	Keratin, type II cytoskeletal 4	KRT4	0.672092	0.672092	0.589192	0.690782	1.29589	0.414444	0.671508	0.607274	0.625471	3.24905	0.883901	0.723936	0.743273	1.32479	0.325421	1.49881
Q9UKR3	Kallikrein-13	KLK13	0.667804	0.667804	0.0932192	0.614169	0.666788	0.391114	0.827543	0.785058	0.613736	0.828362	1.02284	1.07549	0.816602	0.841233	1.00778	1.12534
V9GYA1	Docosahexaenoic acid omega-hydroxylase CYP4F3	CYP4F3	0.666394	0.666394	0.139613	0.978424	0.697884	1.06683	0.952206	0.73344	1.33686	1.328	1.38475	2.13597	1.24214	1.13821	1.10391	1.67988
E7EX92	Beta/gamma crystallin domain-containing protein 2	CRYBG2	0.658247	0.658247	0.153645	0.775194	1.15957	0.590064	0.557947	0.869951	0.753722	1.50897	1.54794	1.15005	1.30813	1.02684	0.837773	0.888664
P35326	Small proline-rich protein 2A	SPRR2A	0.654453	0.654453	0.356609	0.493889	0.65518	0.359644	0.429336	0.583062	0.68437	0.639829	1.52771	0.411821	1.3758	0.881151	0.503814	0.884315
A0A087WY61	Nuclear mitotic apparatus protein 1	NUMA1	0.653914	0.653914	0.458534	0.77648	0.909055	0.248907	1.0672	0.712383	1.34976	1.22961	1.44161	0.734918	1.61936	1.02488	0.685594	1.70842
P15328	Folate receptor alpha	FOLR1	0.651759	0.651759	0.240518	0.617953	0.633604	0.682591	0.514877	0.490498	0.647999	0.706148	0.680521	0.767642	0.875513	2.2858	0.922623	0.721142
O43866	CD5 antigen-like	CD5L	0.644993	0.644993	0.137721	0.570364	0.378958	0.785007	0.555238	0.913726	0.656667	0.978107	0.85647	0.852576	0.909169	0.796504	1.16295	1.40746
B8ZZT4	Vesicle-associated membrane protein 8	VAMP8	0.642029	0.642029	0.0454139	1.07853	0.707135	0.675951	0.837904	0.555027	0.818771	1.14233	0.939314	0.780296	1.39966	1.22946	1.1212	1.26754
Q9H190	Syntenin-2	SDCBP2	0.638543	0.638543	0.0469967	1.1124	0.758281	0.859807	0.77319	0.781834	0.566282	1.51749	1.19334	1.2095	0.825905	0.918103	1.2815	1.32975
O43240	Kallikrein-10	KLK10	0.634819	0.634819	0.187834	0.828009	1.26168	0.582355	0.679316	0.847704	0.890966	0.882337	1.63389	2.47354	1.21053	1.16053	1.07621	1.13916
H7C1I9	Microtubule-associated serine/threonine-protein kinase 4	MAST4	0.634534	0.634534	0.162871	1.04022	1.47032	0.871479	0.792178	0.859449	0.926777	1.28162	1.75771	2.45569	1.93543	1.40861	0.902873	1.31674
P47929	Galectin-7	LGALS7	0.634406	0.634406	0.445401	0.761746	1.35687	0.380952	0.441303	0.498284	1.09685	0.565496	1.564	0.557355	1.99125	0.991418	1.30956	1.02847
P24071	Immunoglobulin alpha Fc receptor	FCAR	0.634163	0.634163	0.00601194	0.714063	0.792928	0.581887	0.641643	0.594763	0.726935	1.14311	1.18887	0.918022	1.0081	0.937458	0.95814	1.20705
P08118	Beta-microseminoprotein	MSMB	0.632006	0.632006	0.370467	0.738488	1.33944	0.926544	0.577867	0.674291	0.702712	1.02875	1.07268	1.0096	1.01643	1.17049	4.25778	0.970814
P08567	Pleckstrin	PLEK	0.628597	0.628597	0.0880466	1.46707	0.616966	0.91887	1.07964	0.909942	0.675367	1.97221	1.22418	1.66554	1.07192	1.21149	0.970849	1.29387
P04259	Keratin, type II cytoskeletal 6B	KRT6B	0.628263	0.628263	0.397845	0.914044	2.30478	0.43321	0.599676	0.655859	0.527989	1.13927	1.08137	1.02502	1.62066	1.80385	0.653187	1.18604
E7ENZ3	T-complex protein 1 subunit epsilon	CCT5	0.628167	0.628167	0.141519	0.558244	0.636733	0.363143	0.796746	0.664775	0.605944	0.72564	1	0.590542	1.19455	1.30549	0.931114	1.09185
H3BQZ9	Adenine phosphoribosyltransferase	APRT	0.623968	0.623968	0.172971	0.706852	0.882787	0.932904	0.64847	0.668137	0.696149	2.17314	1.04563	1.34286	0.656634	0.901896	1.53806	1.39036
P20700	Lamin-B1	LMNB1	0.622611	0.622611	0.169784	0.981682	0.580364	0.929808	1.21333	0.60103	0.560195	1.24835	1.29644	1.19644	0.862902	0.934955	1.00958	2.10499
P08238	Heat shock protein HSP 90-beta	HSP90AB1	0.622029	0.622029	0.297999	0.70266	0.754483	2.11008	0.65881	0.526966	0.591927	1.55381	0.896508	1.0353	1.01194	2.09562	1.36069	1.39554
P55000	Secreted Ly-6/uPAR-related protein 1	SLURP1	0.617364	0.617364	0.172971	0.721957	0.688514	0.475897	1.06402	0.893547	0.398723	1.27877	0.696718	1.23145	0.797728	1.08801	1.25463	1.32062
P04279	Semenogelin-1	SEMG1	0.616695	0.616695	0.495283	0.669647	0.631656	1.49621	0.564299	0.580575	0.575687	0.789559	0.961231	0.612495	0.960706	0.936059	5.5292	1.14044
O43490	Prominin-1	PROM1	0.608006	0.608006	0.111454	0.495443	0.653481	0.752859	0.473531	0.451989	0.502464	0.900628	0.634072	1.51132	0.617712	1.06682	1.06879	0.874514
O75629	Protein CREG1	CREG1	0.607913	0.607913	0.0220163	0.683386	0.648502	0.683453	0.611429	0.707883	0.631837	1.59433	1.20879	1.18727	0.954514	0.942223	0.783229	1.05378
P17213	Bactericidal permeability-increasing protein	BPI	0.606347	0.606347	0.193215	0.633825	0.520041	0.78912	0.564283	0.902737	0.865296	0.910804	2.05393	1.36172	2.00783	0.823211	0.869202	0.827665
P50452	Serpin B8	SERPINB8	0.605086	0.605086	0.193984	0.5767	0.370606	0.586074	0.822555	1.2159	0.543914	1.03952	0.874148	1.55076	0.814538	0.936476	1.69967	0.926808
Q15847	Adipogenesis regulatory factor	ADIRF	0.603362	0.603362	0.286965	0.567736	1.16957	0.524409	0.666306	0.575409	0.54865	1.47607	0.747871	1.22839	0.466827	1.04334	2.14074	1.38177
P20742	Pregnancy zone protein	PZP	0.602502	0.602502	0.0522183	0.548554	0.596677	0.850209	0.615024	0.550465	0.462367	1.16341	1.12217	0.824157	1.29033	0.823334	0.734137	1.19193
P14923	Junction plakoglobin	JUP	0.600562	0.600562	0.0541472	0.683679	1.00878	0.862987	0.56554	0.571187	0.588381	1.47383	1.17325	1.4922	1.0978	1.06617	0.859666	1.10138
F8VZY9	Keratin, type I cytoskeletal 18	KRT18	0.593948	0.593948	0.247087	0.709002	0.999394	0.539642	0.875143	0.805108	0.508903	3.0052	1.15056	1.3628	0.892928	1.01043	0.633527	1.42704
P24666	Low molecular weight phosphotyrosine protein phosphatase	ACP1	0.589602	0.589602	0.0164212	0.703692	0.826223	0.820995	0.974497	0.83408	0.657014	1.95382	1.29212	1.58308	1.09743	1.12543	1.37285	1.43773
Q8N1N4	Keratin, type II cytoskeletal 78	KRT78	0.587756	0.587756	0.167265	0.667179	0.811501	0.530445	0.714856	0.768066	0.829994	2.50604	0.990066	1.22517	0.902151	1.13022	0.731822	1.86034
Q96DE0	U8 snoRNA-decapping enzyme	NUDT16	0.584336	0.584336	0.325291	1.04783	1.21342	0.999171	1.02104	1.09571	1.21244	6.75591	1.07564	2.23721	1.29957	1.26177	2.42027	1.337
B8ZZI4	Coiled-coil domain-containing protein 150	CCDC150	0.581922	0.581922	0.627381	0.599357	1.03719	0.402129	0.951715	0.459297	0.396983	4.80711	1.31647	0.301416	0.616722	0.520944	0.396475	4.61129
P50914	60S ribosomal protein L14	RPL14	0.573074	0.573074	0.108991	0.642432	0.920539	0.767981	0.583874	0.415382	0.587357	1.25048	0.862043	1.19504	2.07126	0.937322	0.864391	0.916201
O15031	Plexin-B2	PLXNB2	0.571134	0.571134	0.0927298	0.761105	0.972006	0.703985	0.681768	0.836226	0.584705	1.40019	1.16659	2.68544	1.2442	0.972441	0.951262	1.26194
P20339	Ras-related protein Rab-5A	RAB5A	0.569344	0.569344	0.129656	0.587748	0.736124	1.05742	0.640839	1.03682	0.472357	2.34338	0.943653	1.68143	0.998771	1.01737	1.3951	1.36012
P15104	Glutamine synthetase	GLUL	0.562513	0.562513	0.0196128	0.586251	0.521709	0.739073	0.428643	0.44336	0.517488	1.0088	0.721536	0.857688	0.765061	0.898126	1.22101	1.09734
A0A0J9YVU5	Immunoglobulin heavy variable 2-70	IGHV2-70	0.557065	0.557065	0.203863	0.545969	0.921197	0.453863	0.677762	0.476217	0.334317	0.869835	2.08733	1.44837	0.972472	0.542383	0.878662	0.643861
Q14CN2	Calcium-activated chloride channel regulator 4	CLCA4	0.552306	0.552306	0.0198874	0.456346	0.399581	0.579096	0.412132	0.550509	0.359066	0.78164	0.768872	0.958248	0.608217	0.683356	0.917417	1.11839
K7EPI4	Glial fibrillary acidic protein	GFAP	0.536362	0.536362	0.075975	0.628962	0.556153	0.59029	0.506791	0.438865	0.582862	1.56709	0.898746	0.782647	1.03611	1.04964	0.519382	1.51406
P02538	Keratin, type II cytoskeletal 6A	KRT6A	0.535969	0.535969	0.325291	0.620726	1.07317	0.403463	0.510896	0.65787	0.581153	3.608	0.921084	0.896101	1.06573	0.84018	0.440862	2.10817
Q6KB66	Keratin, type II cytoskeletal 80	KRT80	0.533218	0.533218	0.0763603	0.68647	1.09182	0.755898	0.641025	0.635478	0.787238	2.36557	1.67178	1.34172	1.92278	0.971067	0.868566	1.47462
H0YB39	Heterogeneous nuclear ribonucleoprotein H	HNRNPH1	0.530666	0.530666	0.101966	0.609126	0.520473	0.981094	0.576554	0.450382	0.509524	1.92236	0.727532	1.13258	0.643377	1.11144	1.32374	1.29394
Q5SR44	Complement receptor type 1	CR1	0.527829	0.527829	0.147396	0.532054	1.06468	0.648767	0.299488	0.387143	0.484299	0.684992	1.04922	0.881313	1.87485	0.792769	0.90213	1.09048
O75635	Serpin B7	SERPINB7	0.522759	0.522759	0.00081015	0.479117	0.611104	0.55135	0.515903	0.506694	0.516246	0.87474	1.03946	1.24028	0.905055	0.989773	1.28296	0.955129
P25815	Protein S100-P	S100P	0.517287	0.517287	0.0010791	0.545833	0.61565	0.627529	0.7906	0.544774	0.692962	1.35288	1.16488	1.28049	1.35751	1.02458	1.14175	1.53
Q96KP4	Cytosolic non-specific dipeptidase	CNDP2	0.512608	0.512608	0.108598	0.587934	0.641799	1.2363	0.528938	0.433652	0.506676	1.49266	0.949241	1.37113	0.700727	1.34232	2.01422	1.03823
Q6E0U4	Dermokine	DMKN	0.509518	0.509518	0.0995341	0.722264	0.974384	0.472937	0.693476	0.481905	1.24237	1.86083	2.38166	1.35878	1.25896	1.08663	0.924706	1.45392
Q9UGM3	Deleted in malignant brain tumors 1 protein	DMBT1	0.508692	0.508692	0.0469967	0.457084	0.824631	0.631139	0.425122	0.380727	0.401747	1.3119	0.857957	1.47162	0.709528	0.876495	0.939475	1.02401
Q86T26	Transmembrane protease serine 11B	TMPRSS11B	0.506967	0.506967	0.193215	0.839619	0.971024	0.587911	0.833965	0.984549	0.717098	4.88399	1.24628	2.00232	1.12218	1.03097	0.836234	2.14136
Q9H201	Epsin-3	EPN3	0.505102	0.505102	0.109559	0.457112	0.841523	0.463098	0.511906	0.538047	0.389588	1.84231	0.857371	1.63553	0.560479	0.717843	1.02989	1.30819
Q5VT79	Annexin A8-like protein 1	ANXA8L1	0.504224	0.504224	0.075975	0.616958	0.617257	0.572013	0.540179	0.770614	0.457949	1.36315	0.87892	2.57407	0.765243	0.900143	1.12334	1.15662
P27487	Dipeptidyl peptidase 4	DPP4	0.488906	0.488906	0.0018045	0.704288	0.737432	0.771375	0.738967	0.881252	0.680934	1.66085	1.33703	1.60695	1.10213	1.97671	1.545	1.81296
Q02383	Semenogelin-2	SEMG2	0.488869	0.488869	0.356609	0.571944	0.448062	1.6172	0.406397	0.389882	0.36832	0.667825	0.850445	0.668956	0.811815	0.833795	5.70078	1.21953
Q14508	WAP four-disulfide core domain protein 2	WFDC2	0.487725	0.487725	0.202564	0.448864	0.370897	0.550792	0.371419	0.273024	0.763743	0.483049	0.4504	1.21494	1.16176	2.25514	1.18971	0.556993
P02533	Keratin, type I cytoskeletal 14	KRT14	0.486752	0.486752	0.0316673	0.616099	0.629436	0.668172	0.57917	0.588164	0.583942	2.10264	1.0062	1.00463	0.942283	1.52553	0.869656	1.80284
P05120	Plasminogen activator inhibitor 2	SERPINB2	0.481795	0.481795	0.0216007	0.456188	0.378197	0.333866	0.605324	0.785619	0.392744	1.13526	1.03329	1.2813	0.908483	0.848627	0.811919	0.929158
Q9H6S3	Epidermal growth factor receptor kinase substrate 8-like protein 2	EPS8L2	0.478288	0.478288	0.00783142	0.445124	0.449976	0.575395	0.431389	0.379752	0.660601	1.13304	1.24217	0.968033	1.30749	1.04347	0.760755	0.828214
P00915	Carbonic anhydrase 1	CA1	0.473026	0.473026	0.0798429	0.328153	0.240047	0.508759	0.295518	0.357871	0.305165	1.36341	1.00486	0.542968	0.46518	0.90118	0.582049	0.447528
P60981	Destrin	DSTN	0.469853	0.469853	0.0164212	0.597215	0.724758	0.707617	0.441759	0.37275	0.558661	1.2848	1.39106	0.860504	1.48154	1.11179	0.831296	1.30641
P62873	Guanine nucleotide-binding protein G(I)/G(S)/G(T) subunit beta-1	GNB1	0.465961	0.465961	0.0152846	0.560515	0.632377	0.848073	0.555242	0.469026	0.530316	1.33767	0.823842	1.2387	1.02115	1.47747	1.3778	1.93235
Q53FA7	Quinone oxidoreductase PIG3	TP53I3	0.463056	0.463056	0.0196128	0.457141	0.682376	0.318267	0.48271	0.635232	0.306991	1.04091	0.828727	1.24428	0.847732	1.22065	0.964919	0.881589
A0A0G2JNJ8	Mucin-6	MUC6	0.45939	0.45939	0.147396	0.623518	0.446815	0.817485	0.629099	0.365707	0.454862	0.494722	0.596989	1.20103	1.45434	1.87433	2.35182	1.05489
Q96P63	Serpin B12	SERPINB12	0.45271	0.45271	0.0798429	0.410257	0.417492	0.376505	0.474188	0.493992	0.539355	0.735245	0.673991	2.94027	0.746689	1.03961	0.905598	1.03748
P58062	Serine protease inhibitor Kazal-type 7	SPINK7	0.442344	0.442344	0.0812898	0.368894	0.315758	0.38717	0.510609	0.260754	0.450144	0.773347	1.86431	0.651646	1.26634	0.409876	0.888248	0.71439
P07288	Prostate-specific antigen	KLK3	0.440514	0.440514	0.153645	0.684829	0.379794	0.898099	0.436039	0.427554	0.449655	0.710586	0.972571	0.966599	0.874567	0.918195	4.41181	0.905604
P13646	Keratin, type I cytoskeletal 13	KRT13	0.433875	0.433875	0.203863	0.533243	0.880637	0.357955	0.566894	0.512109	0.42173	4.05238	0.790707	1.07548	0.771151	1.42065	0.420687	2.28384
P15848	Arylsulfatase B	ARSB	0.429872	0.429872	0.0151611	0.513324	0.757116	0.287133	0.415106	0.394501	0.505549	1.40461	1.01782	0.971424	1.3198	0.866336	0.778226	1.07642
P00918	Carbonic anhydrase 2	CA2	0.416552	0.416552	0.0983386	0.354388	0.665993	0.626541	0.338078	0.408535	0.209564	1.80762	1.18296	0.901688	0.414347	1.45078	0.867968	0.94294
Q04695	Keratin, type I cytoskeletal 17	KRT17	0.416278	0.416278	0.00133947	0.438066	0.52263	0.572047	0.456311	0.430648	0.442384	1.62898	1.05012	0.866363	1.24033	1.01901	1.01744	1.46208
Q08188	Protein-glutamine gamma-glutamyltransferase E	TGM3	0.413386	0.413386	0.037137	0.325708	0.389812	0.263832	0.304877	0.289965	0.301406	0.591864	0.629553	1.98644	0.571841	0.677546	0.667776	0.655032
P19957	Elafin	PI3	0.376656	0.376656	0.0600967	0.282257	0.327278	0.246615	0.246546	0.200875	0.280257	0.367786	1.07944	0.378042	0.666812	1.19598	0.43924	1.30817
P69905	Hemoglobin subunit alpha	HBA1	0.371989	0.371989	0.137721	0.217298	0.159603	0.230705	0.172332	0.223487	0.258284	2.13487	0.722238	0.312013	0.238031	0.825495	0.541354	0.306604
G3V1N2	HCG1745306, isoform CRA_a	HBA2	0.369652	0.369652	0.407241	0.185726	0.282923	0.113929	0.095731	0.190261	0.085938	0.395253	5.96334	0.493913	0.168042	0.191938	0.105629	0.257703
P68871	Hemoglobin subunit beta	HBB	0.361769	0.361769	0.202564	0.200127	0.141072	0.165078	0.157205	0.24401	0.233472	2.47528	0.636659	0.244706	0.164681	1.00291	0.574353	0.236946
C9JFR7	Cytochrome c	CYCS	0.360995	0.360995	0.0783172	0.471448	0.858436	0.351906	0.449465	0.409564	0.341595	1.28309	2.52162	0.809466	0.910249	1.5767	0.528919	2.45017
P81605	Dermcidin	DCD	0.35401	0.35401	0.00628897	0.439657	0.353681	0.905115	0.374156	0.428278	0.340843	1.36536	1.20032	1.67942	0.996276	1.31654	1.15321	1.1945
P12273	Prolactin-inducible protein	PIP	0.343371	0.343371	0.108991	0.359544	0.381919	0.834874	0.362	0.397542	0.290299	1.21841	0.780382	1.07468	0.677588	1	5.56472	1.09194
P08779	Keratin, type I cytoskeletal 16	KRT16	0.341965	0.341965	0.0775425	0.418257	0.527643	0.384472	0.522865	0.460253	0.290031	3.80514	0.991455	1.12176	0.843155	1.17686	0.510593	2.19955
Q6XPR3	Repetin	RPTN	0.32788	0.32788	0.00302178	0.291597	0.313034	0.209993	0.249659	0.271966	0.414933	0.654258	1.04541	0.975014	0.9015	1.36895	0.628626	0.709413
G3V3M6	DNA-(apurinic or apyrimidinic site) lyase	APEX1	0.31477	0.31477	0.00446207	0.417252	0.703464	0.407926	0.384947	0.302352	0.363002	1.32685	1.10394	2.17148	1.10593	0.98301	1.74178	1.12547
E9PLL0	Multivesicular body subunit 12A	MVB12A	0.312061	0.312061	0.0695402	0.302517	1.06879	0.356259	0.263368	0.25756	0.294761	2.50182	1.09278	1.8132	0.515825	0.822471	1.21462	1.46971
Q96RM1	Small proline-rich protein 2F	SPRR2F	0.30914	0.30914	0.0522183	0.297718	0.516461	0.118507	0.322245	0.34552	0.237232	0.79964	1.48264	0.429185	1.33782	0.808	0.554657	1.50164
Q99988	Growth/differentiation factor 15	GDF15	0.293371	0.293371	0.000977271	0.329409	0.473665	0.351854	0.388851	0.310742	0.334283	1.37307	0.860995	1.3067	1.16835	1.0484	2.18524	1.17756
F5GWF6	T-complex protein 1 subunit beta	CCT2	0.285981	0.285981	0.0454139	0.475963	1.11339	0.421969	0.530971	0.390155	0.148019	2.5708	1.34446	1.63324	0.8955	1.20931	1.60702	1.71921
P02042	Hemoglobin subunit delta	HBD	0.2842	0.2842	0.0600967	0.21358	0.145366	0.394949	0.177276	0.174098	0.206123	2.64002	0.633277	0.550878	0.343504	1.11953	0.630787	0.460394
B7Z645	Heterogeneous nuclear ribonucleoprotein Q	SYNCRIP	0.275253	0.275253	0.00023562	0.514259	0.308348	0.388382	0.366605	0.270866	0.220847	1.46378	0.795227	1.23671	0.941982	1.26731	1.07943	1.09802
Q5D862	Filaggrin-2	FLG2	0.257789	0.257789	9.9e-06	0.336041	0.294637	0.319173	0.381126	0.311488	0.258626	1.44007	0.947653	1.39678	1.07211	1.33072	1.25748	1.07614
P14384	Carboxypeptidase M	CPM	0.228591	0.228591	0.0151611	0.207893	0.237474	0.227967	0.183352	0.160651	0.170853	0.623318	0.551913	1.95361	0.647634	2.0993	0.6607	0.51897
P35908	Keratin, type II cytoskeletal 2 epidermal	KRT2	0.223124	0.223124	9.9e-06	0.412344	0.345292	0.271215	0.30597	0.264535	0.285662	1.51889	1.38747	1.24253	1.40208	1.26377	0.956956	1.5223
K7ELC2	40S ribosomal protein S15	RPS15	0.222275	0.222275	0.0529327	0.819941	0.688053	0.114591	0.0731266	0.0797855	0.32768	0.9919	0.945628	0.535596	1.18401	0.773418	0.492973	0.733937
P35527	Keratin, type I cytoskeletal 9	KRT9	0.211261	0.211261	9.9e-06	0.290267	0.352213	0.283115	0.222151	0.241849	0.205274	1.33738	1.20124	1.44398	1.36368	1.04164	1.01829	1.14372
P22532	Small proline-rich protein 2D	SPRR2D	0.193619	0.193619	0.0220163	0.212293	0.304531	0.0882378	0.16958	0.235737	0.140692	0.646856	1.9976	0.443182	1.61563	0.812723	0.380698	1.53359
P13645	Keratin, type I cytoskeletal 10	KRT10	0.191191	0.191191	0.000175725	0.335457	0.378074	0.251528	0.25811	0.214653	0.24279	1.50812	1.22087	1.07258	1.45102	2.3628	0.989849	1.42307
P20930	Filaggrin	FLG	0.182766	0.182766	0.00133947	0.183956	0.176114	0.274035	0.187261	0.135074	0.200291	1.24867	0.894043	2.25599	0.719574	0.778486	1.29353	0.706445
P04264	Keratin, type II cytoskeletal 1	KRT1	0.15592	0.15592	0.00302178	0.250612	0.368685	0.19391	0.214667	0.18936	0.20388	2.21043	0.913134	1.34485	1.03587	2.68174	0.690254	2.60032
Q9BYE3	Late cornified envelope protein 3D	LCE3D	0.0993305	0.0993305	0.0114194	0.118401	0.306806	0.0626566	0.124964	0.0910757	0.0705803	0.32377	1.72737	0.897715	2.89989	1.24057	0.566831	1.88099
Q9UJY1	Heat shock protein beta-8	HSPB8	1.0415	1.0415	0.142051	1.84656	0.555515	0.759595	0.891678	0.92319	1.63808	1.20747	0.563679	1.26101	0.944845	0.481184	0.63203

## Sheet: Table S4
Table S4. List of significantly up-/down-regulated proteins in PTB compared to control group
Protein IDs	Protein names	Gene names	PTB/Con	p-value	adjust p-value	Up-/down-regulation in PTB	Reference
H0Y704	Zinc finger protein 185	ZNF185	2.72518	0.00257513	0.0469967	up
H0Y612	E3 ubiquitin-protein ligase TRIM33	TRIM33	2.61877	0.000312126	0.0140459	up
P01824	Immunoglobulin heavy variable 4-39	IGHV4-39	2.56988	0.00132779	0.0320613	up
Q9H0E2	Toll-interacting protein	TOLLIP	2.53409	0.000143136	0.00783142	up
P02787	Serotransferrin	TF	2.18698	0.00187366	0.0418372	up	[1]
P60903	Protein S100-A10	S100A10	2.16823	0.000407324	0.0151611	up
P05387	60S acidic ribosomal protein P2	RPLP2	2.14267	0.00204979	0.044115	up
P29218	Inositol monophosphatase 1	IMPA1	2.01028	0.00219852	0.0454139	up
P00450	Ceruloplasmin	CP	1.83503	0.000428795	0.0151611	up
F8VSC4	Methionine aminopeptidase 2	METAP2	1.77032	0.00181769	0.0418372	up
A6NC48	ADP-ribosyl cyclase/cyclic ADP-ribose hydrolase 2	BST1	1.76443	0.00265357	0.0469967	up
P17066	Heat shock 70 kDa protein 6	HSPA6	1.76025	0.000398685	0.0151611	up
Q32MZ4	Leucine-rich repeat flightless-interacting protein 1	LRRFIP1	1.72048	0.00272358	0.0473043	up
P63000	Ras-related C3 botulinum toxin substrate 1	RAC1	1.72044	0.000150297	0.00783142	up
P04217	Alpha-1B-glycoprotein	A1BG	1.6516	0.00190169	0.0418372	up
P0DP01	Immunoglobulin heavy variable 1-8	IGHV1-8	1.6357	0.000418341	0.0151611	up
P01019	Angiotensinogen	AGT	1.50892	0.00246139	0.0469967	up
B8ZZT4	Vesicle-associated membrane protein 8	VAMP8	0.642029	0.00224776	0.0454139	down
Q9H190	Syntenin-2	SDCBP2	0.638543	0.0026584	0.0469967	down
P24071	Immunoglobulin alpha Fc receptor	FCAR	0.634163	9.10899e-05	0.00601194	down
O75629	Protein CREG1	CREG1	0.607913	0.00082283	0.0220163	down
P24666	Low molecular weight phosphotyrosine protein phosphatase	ACP1	0.589602	0.000497622	0.0164212	down
P15104	Glutamine synthetase	GLUL	0.562513	0.000636678	0.0196128	down
Q14CN2	Calcium-activated chloride channel regulator 4	CLCA4	0.552306	0.000682999	0.0198874	down
O75635	Serpin B7	SERPINB7	0.522759	4.91157e-06	0.00081015	down
P25815	Protein S100-P	S100P	0.517287	8.71686e-06	0.0010791	down
Q9UGM3	Deleted in malignant brain tumors 1 protein	DMBT1	0.508692	0.0025672	0.0469967	down
P27487	Dipeptidyl peptidase 4	DPP4	0.488906	2.0053e-05	0.0018045	down
P02533	Keratin, type I cytoskeletal 14	KRT14	0.486752	0.0012475	0.0316673	down
P05120	Plasminogen activator inhibitor 2	SERPINB2	0.481795	0.00076366	0.0216007	down
Q9H6S3	Epidermal growth factor receptor kinase substrate 8-like protein 2	EPS8L2	0.478288	0.000140563	0.00783142	down
P60981	Destrin	DSTN	0.469853	0.000514198	0.0164212	down
P62873	Guanine nucleotide-binding protein G(I)/G(S)/G(T) subunit beta-1	GNB1	0.465961	0.000447734	0.0152846	down
Q53FA7	Quinone oxidoreductase PIG3	TP53I3	0.463056	0.000653762	0.0196128	down
P15848	Arylsulfatase B	ARSB	0.429872	0.000424903	0.0151611	down
Q04695	Keratin, type I cytoskeletal 17	KRT17	0.416278	1.35254e-05	0.00133947	down
Q08188	Protein-glutamine gamma-glutamyltransferase E	TGM3	0.413386	0.00157551	0.037137	down
P81605	Dermcidin	DCD	0.35401	0.000101644	0.00628897	down
Q6XPR3	Repetin	RPTN	0.32788	3.81215e-05	0.00302178	down
G3V3M6	DNA-(apurinic or apyrimidinic site) lyase	APEX1	0.31477	6.30972e-05	0.00446207	down
Q99988	Growth/differentiation factor 15	GDF15	0.293371	6.91258e-06	0.000977271	down
F5GWF6	T-complex protein 1 subunit beta	CCT2	0.285981	0.00220445	0.0454139	down
B7Z645	Heterogeneous nuclear ribonucleoprotein Q	SYNCRIP	0.275253	1.1864e-06	0.00023562	down
Q5D862	Filaggrin-2	FLG2	0.257789	2.85194e-08	9.9e-06	down
P14384	Carboxypeptidase M	CPM	0.228591	0.000367587	0.0151611	down
P35908	Keratin, type II cytoskeletal 2 epidermal	KRT2	0.223124	5.76209e-09	9.9e-06	down
P35527	Keratin, type I cytoskeletal 9	KRT9	0.211261	2.61818e-08	9.9e-06	down
P22532	Small proline-rich protein 2D	SPRR2D	0.193619	0.000820767	0.0220163	down
P13645	Keratin, type I cytoskeletal 10	KRT10	0.191191	7.13444e-07	0.000175725	down
P20930	Filaggrin	FLG	0.182766	1.23934e-05	0.00133947	down
P04264	Keratin, type II cytoskeletal 1	KRT1	0.15592	3.96817e-05	0.00302178	down
Q9BYE3	Late cornified envelope protein 3D	LCE3D	0.0993305	0.000242226	0.0114194	down
Reference
1. Pereira et al. "Identification of novel protein biomarkers of preterm birth in human cervical− vaginal fluid." J Proteome Res., 2007, 6(4):1269-76.

## Sheet: Table S5
Table S5. List of proteases identified in CVF
Protein ID	Peptidase name	Gene Name	Catalytic type
A0A1B0GW44	Cathepsin D	CTSD	Aspartic
P12273	Prolactin-inducible protein	PIP	Aspartic
Q53RT3	Retroviral-like aspartic protease 1	ASPRV1	Aspartic
A0A087X0D5	Pro-cathepsin H	CTSH	Cysteine
P07384	Calpain-1 catalytic subunit	CAPN1	Cysteine
P30101	Protein disulfide-isomerase A3	PDIA3	Cysteine
P31944	Caspase-14	CASP14	Cysteine
P54578	Ubiquitin carboxyl-terminal hydrolase 14	USP14	Cysteine
Q05315	Galectin-10	CLC	Cysteine
Q5SVL2	Caspase-7	CASP7	Cysteine
Q5T8F0	Cathepsin L1	CTSL	Cysteine
Q96L46	Calpain small subunit 2	CAPNS2	Cysteine
Q9UBR2	Cathepsin Z	CTSZ	Cysteine
Q9ULZ3	Apoptosis-associated speck-like protein containing a CARD	PYCARD	Cysteine
O60911	Cathepsin L2	CTSV	Cysteine, Serine
P07858	Cathepsin B	CTSB	Cysteine, Serine
P25774	Cathepsin S	CTSS	Cysteine, Serine
P53634	Dipeptidyl peptidase 1	CTSC	Cysteine, Serine
A0A0A0MSN4	Angiotensin-converting enzyme	ACE	Metallo
A6NKB8	Aminopeptidase B	RNPEP	Metallo
B7Z5J4	Carboxypeptidase A4	CPA4	Metallo
E9PLK3	Aminopeptidase	NPEPPS	Metallo
G3V1D3	Dipeptidyl peptidase 3	DPP3	Metallo
P08473	Neprilysin	MME	Metallo
P09960	Leukotriene A-4 hydrolase	LTA4H	Metallo
P15144	Aminopeptidase N	ANPEP	Metallo
Q14CN2	Calcium-activated chloride channel regulator 4	CLCA4	Metallo
Q96DE0	U8 snoRNA-decapping enzyme	NUDT16	Metallo
Q96KP4	Cytosolic non-specific dipeptidase	CNDP2	Metallo
P14384	Carboxypeptidase M	CPM	Metallo, Serine
P14780	Matrix metalloproteinase-9	MMP9	Metallo, Serine
P16870	Carboxypeptidase E	CPE	Metallo, Serine
P22894	Neutrophil collagenase	MMP8	Metallo, Serine
P49862	Kallikrein-7	KLK7	Metallo, Serine
A0A0A0MQY9	Kallikrein-8	KLK8	Serine
A0A0C4DH25	Immunoglobulin kappa variable 3D-20	IGKV3D-20	Serine
A0A0U1RQV9	Brain-specific serine protease 4	PRSS22	Serine
A2NJV5	Immunoglobulin kappa variable 2-29	IGKV2-29	Serine
C9JIF9	Acylamino-acid-releasing enzyme	APEH	Serine
E9PIT3	Prothrombin	F2	Serine
E9PR22	Kallikrein-12	KLK12	Serine
F5H2D0	Complement C1r subcomponent	C1R	Serine
F8WCZ6	Complement C1s subcomponent	C1S	Serine
G3XAM2	Complement factor I	CFI	Serine
H0YAC1	Plasma kallikrein	KLKB1	Serine
H3BVC8	Prostasin	PRSS8	Serine
H7C0F8	Hepatocyte growth factor-like protein	MST1	Serine
K7ERG9	Complement factor D	CFD	Serine
O14773	Tripeptidyl-peptidase 1	TPP1	Serine
O43240	Kallikrein-10	KLK10	Serine
O60235	Transmembrane protease serine 11D	TMPRSS11D	Serine
P00747	Plasminogen	PLG	Serine
P00748	Coagulation factor XII	F12	Serine
P01024	Complement C3	C3	Serine
P01594	Immunoglobulin kappa variable 1-33	IGKV1-33	Serine
P01599	Immunoglobulin kappa variable 1-17	IGKV1-17	Serine
P01601	Immunoglobulin kappa variable 1D-16	IGKV1D-16	Serine
P01602	Immunoglobulin kappa variable 1-5	IGKV1-5	Serine
P01619	Immunoglobulin kappa variable 3-20	IGKV3-20	Serine
P01699	Immunoglobulin lambda variable 1-44	IGLV1-44	Serine
P01700	Immunoglobulin lambda variable 1-47	IGLV1-47	Serine
P01701	Immunoglobulin lambda variable 1-51	IGLV1-51	Serine
P01703	Immunoglobulin lambda variable 1-40	IGLV1-40	Serine
P01704	Immunoglobulin lambda variable 2-14	IGLV2-14	Serine
P01706	Immunoglobulin lambda variable 2-11	IGLV2-11	Serine
P01709	Immunoglobulin lambda variable 2-8	IGLV2-8	Serine
P01743	Immunoglobulin heavy variable 1-46	IGHV1-46	Serine
P01763	Immunoglobulin heavy variable 3-48	IGHV3-48	Serine
P01764	Immunoglobulin heavy variable 3-23	IGHV3-23	Serine
P01766	Immunoglobulin heavy variable 3-13	IGHV3-13	Serine
P01767	Immunoglobulin heavy variable 3-53	IGHV3-53	Serine
P01780	Immunoglobulin heavy variable 3-7	IGHV3-7	Serine
P01782	Immunoglobulin heavy variable 3-9	IGHV3-9	Serine
P01814	Immunoglobulin heavy variable 2-70	IGHV2-70	Serine
P01824	Immunoglobulin heavy variable 4-39	IGHV4-39	Serine
P01834	Immunoglobulin kappa constant	IGKC	Serine
P01857	Immunoglobulin heavy constant gamma 1	IGHG1	Serine
P01859	Immunoglobulin heavy constant gamma 2	IGHG2	Serine
P01860	Immunoglobulin heavy constant gamma 3	IGHG3	Serine
P02788	Lactotransferrin	LTF	Serine
P04430	Immunoglobulin kappa variable 1-16	IGKV1-16	Serine
P04432	Immunoglobulin kappa variable 1D-39	IGKV1D-39	Serine
P06310	Immunoglobulin kappa variable 2-30	IGKV2-30	Serine
P06312	Immunoglobulin kappa variable 4-1	IGKV4-1	Serine
P07288	Prostate-specific antigen	KLK3	Serine
P08246	Neutrophil elastase	ELANE	Serine
P08311	Cathepsin G	CTSG	Serine
P23083	Immunoglobulin heavy variable 1-2	IGHV1-2	Serine
P27487	Dipeptidyl peptidase 4	DPP4	Serine
P27918	Properdin	CFP	Serine
P42785	Lysosomal Pro-X carboxypeptidase	PRCP	Serine
Q6ZMR5	Transmembrane protease serine 11A	TMPRSS11A	Serine
Q86T26	Transmembrane protease serine 11B	TMPRSS11B	Serine
Q92743	Serine protease HTRA1	HTRA1	Serine
Q92876	Kallikrein-6	KLK6	Serine
Q9BQR3	Serine protease 27	PRSS27	Serine
Q9UBX7	Kallikrein-11	KLK11	Serine
Q9UHL4	Dipeptidyl peptidase 2	DPP7	Serine
Q9UKR3	Kallikrein-13	KLK13	Serine
Q9UL52	Transmembrane protease serine 11E	TMPRSS11E	Serine
Q9Y5Y6	Suppressor of tumorigenicity 14 protein	ST14	Serine
U3KPS2	Myeloblastin	PRTN3	Serine
X6R5C5	Carboxypeptidase	CTSA	Serine
A0A024RA52	Proteasome subunit alpha type	PSMA2	Threonine
A0A087WUL2	Proteasome subunit beta type-3	PSMB3	Threonine
A2ACR1	Proteasome subunit beta type	PSMB9	Threonine
G3V5Z7	Proteasome subunit alpha type	PSMA6	Threonine
O14818	Proteasome subunit alpha type-7	PSMA7	Threonine
P20618	Proteasome subunit beta type-1	PSMB1	Threonine
P25786	Proteasome subunit alpha type-1	PSMA1	Threonine
P25788	Proteasome subunit alpha type-3	PSMA3	Threonine
P25789	Proteasome subunit alpha type-4	PSMA4	Threonine
P28066	Proteasome subunit alpha type-5	PSMA5	Threonine
P28070	Proteasome subunit beta type-4	PSMB4	Threonine
P28072	Proteasome subunit beta type-6	PSMB6	Threonine
P28074	Proteasome subunit beta type-5	PSMB5	Threonine
P49721	Proteasome subunit beta type-2	PSMB2	Threonine
G3V4P5	Legumain	LGMN
P20160	Azurocidin	AZU1
P20933	N(4)-(beta-N-acetylglucosaminyl)-L-asparaginase	AGA
P81605	Dermcidin	DCD
Q6ZMP0	Thrombospondin type-1 domain-containing protein 4	THSD4
Q92820	Gamma-glutamyl hydrolase	GGH
Q99497	Protein/nucleic acid deglycase DJ-1	PARK7

## Sheet: Table S6
Table S6. List of protease inhibitors identified in CVF
Protein ID	Peptidase name	Gene Name
P01023	Alpha-2-macroglobulin	A2M
A8K2U0	Alpha-2-macroglobulin-like protein 1	A2ML1
P01019	Angiotensinogen	AGT
P02765	Alpha-2-HS-glycoprotein	AHSG
P02760	Protein AMBP	AMBP
P01024	Complement C3	C3
P01031	Complement C5	C5
Q6YHK3	CD109 antigen	CD109
E7ENL6	Collagen alpha-3(VI) chain	COL6A3
P01034	Cystatin-C	CST3
P01036	Cystatin-S	CST4
Q15828	Cystatin-M	CST6
P01040	Cystatin-A	CSTA
P04080	Cystatin-B	CSTB
P04406	Glyceraldehyde-3-phosphate dehydrogenase	GAPDH
P04196	Histidine-rich glycoprotein	HRG
P19827	Inter-alpha-trypsin inhibitor heavy chain H1	ITIH1
Q5T985	Inter-alpha-trypsin inhibitor heavy chain H2	ITIH2
B7ZKJ8	Inter-alpha-trypsin inhibitor heavy chain H4	ITIH4
P01042	Kininogen-1	KNG1
P02788	Lactotransferrin	LTF
Q9BS40	Latexin	LXN
P30086	Phosphatidylethanolamine-binding protein 1	PEBP1
P19957	Elafin	PI3
P30048	Thioredoxin-dependent peroxide reductase, mitochondrial	PRDX3
P30044	Peroxiredoxin-5, mitochondrial	PRDX5
P20742	Pregnancy zone protein	PZP
P01009	Alpha-1-antitrypsin	SERPINA1
P01011	Alpha-1-antichymotrypsin	SERPINA3
P08185	Corticosteroid-binding globulin	SERPINA6
P05543	Thyroxine-binding globulin	SERPINA7
P30740	Leukocyte elastase inhibitor	SERPINB1
P48595	Serpin B10	SERPINB10
Q96P63	Serpin B12	SERPINB12
Q9UIV8	Serpin B13	SERPINB13
P05120	Plasminogen activator inhibitor 2	SERPINB2
P29508	Serpin B3	SERPINB3
P48594	Serpin B4	SERPINB4
P36952	Serpin B5	SERPINB5
O75635	Serpin B7	SERPINB7
P50452	Serpin B8	SERPINB8
P01008	Antithrombin-III	SERPINC1
P05546	Heparin cofactor 2	SERPIND1
P36955	Pigment epithelium-derived factor	SERPINF1
A0A0G2JPA8	Alpha-2-antiplasmin	SERPINF2
P05155	Plasma protease C1 inhibitor	SERPING1
P03973	Antileukoproteinase	SLPI
Q9NQ38	Serine protease inhibitor Kazal-type 5	SPINK5
H3BVD9	Kunitz-type protease inhibitor 1	SPINT1
Q5H9A7	Metalloproteinase inhibitor 1	TIMP1
P16035	Metalloproteinase inhibitor 2	TIMP2
P54578	Ubiquitin carboxyl-terminal hydrolase 14	USP14
Q14508	WAP four-disulfide core domain protein 2	WFDC2

## Sheet: Table S7
Table S7. List of raw data files from LC-MS/MS experiments
No.	Raw data files	Description
1	180104_CVF_PTB_individuals_7iTRAQ_20ug_0mM	Experiment 1 (tenchical replicate 1)
2	180104_CVF_PTB_individuals_7iTRAQ_20ug_20mM	Experiment 1 (tenchical replicate 1)
3	180104_CVF_PTB_individuals_7iTRAQ_20ug_24mM	Experiment 1 (tenchical replicate 1)
4	180104_CVF_PTB_individuals_7iTRAQ_20ug_26mM	Experiment 1 (tenchical replicate 1)
5	180104_CVF_PTB_individuals_7iTRAQ_20ug_28mM	Experiment 1 (tenchical replicate 1)
6	180104_CVF_PTB_individuals_7iTRAQ_20ug_30mM	Experiment 1 (tenchical replicate 1)
7	180104_CVF_PTB_individuals_7iTRAQ_20ug_35mM	Experiment 1 (tenchical replicate 1)
8	180104_CVF_PTB_individuals_7iTRAQ_20ug_40mM	Experiment 1 (tenchical replicate 1)
9	180104_CVF_PTB_individuals_7iTRAQ_20ug_60mM	Experiment 1 (tenchical replicate 1)
10	180104_CVF_PTB_individuals_7iTRAQ_20ug_100mM	Experiment 1 (tenchical replicate 1)
11	180104_CVF_PTB_individuals_7iTRAQ_20ug_200mM	Experiment 1 (tenchical replicate 1)
12	180104_CVF_PTB_individuals_7iTRAQ_20ug_1000mM	Experiment 1 (tenchical replicate 1)
13	180110_PTB_individuals_7iTRAQ_20ug_0mM	Experiment 1 (tenchical replicate 2)
14	180110_PTB_individuals_7iTRAQ_20ug_20mM	Experiment 1 (tenchical replicate 2)
15	180110_PTB_individuals_7iTRAQ_20ug_24mM	Experiment 1 (tenchical replicate 2)
16	180110_PTB_individuals_7iTRAQ_20ug_26mM	Experiment 1 (tenchical replicate 2)
17	180110_PTB_individuals_7iTRAQ_20ug_28mM	Experiment 1 (tenchical replicate 2)
18	180110_PTB_individuals_7iTRAQ_20ug_30mM	Experiment 1 (tenchical replicate 2)
19	180110_PTB_individuals_7iTRAQ_20ug_35mM	Experiment 1 (tenchical replicate 2)
20	180110_PTB_individuals_7iTRAQ_20ug_40mM	Experiment 1 (tenchical replicate 2)
21	180110_PTB_individuals_7iTRAQ_20ug_60mM	Experiment 1 (tenchical replicate 2)
22	180110_PTB_individuals_7iTRAQ_20ug_100mM	Experiment 1 (tenchical replicate 2)
23	180110_PTB_individuals_7iTRAQ_20ug_200mM	Experiment 1 (tenchical replicate 2)
24	180110_PTB_individuals_7iTRAQ_20ug_1000mM	Experiment 1 (tenchical replicate 2)
25	180111_PTB_individuals_7iTRAQ_20ug_0mM	Experiment 1 (tenchical replicate 3)
26	180111_PTB_individuals_7iTRAQ_20ug_20mM	Experiment 1 (tenchical replicate 4)
27	180111_PTB_individuals_7iTRAQ_20ug_24mM	Experiment 1 (tenchical replicate 5)
28	180111_PTB_individuals_7iTRAQ_20ug_26mM	Experiment 1 (tenchical replicate 6)
29	180111_PTB_individuals_7iTRAQ_20ug_28mM	Experiment 1 (tenchical replicate 7)
30	180111_PTB_individuals_7iTRAQ_20ug_30mM	Experiment 1 (tenchical replicate 8)
31	180111_PTB_individuals_7iTRAQ_20ug_35mM	Experiment 1 (tenchical replicate 9)
32	180111_PTB_individuals_7iTRAQ_20ug_40mM	Experiment 1 (tenchical replicate 10)
33	180111_PTB_individuals_7iTRAQ_20ug_60mM	Experiment 1 (tenchical replicate 11)
34	180111_PTB_individuals_7iTRAQ_20ug_100mM	Experiment 1 (tenchical replicate 12)
35	180111_PTB_individuals_7iTRAQ_20ug_200mM	Experiment 1 (tenchical replicate 13)
36	180111_PTB_individuals_7iTRAQ_20ug_1000mM	Experiment 1 (tenchical replicate 14)
37	180308_CVF_Con_8iTRAQ_20ug_2D_0mM	Experiment 2 (technical replicate 1)
38	180308_CVF_Con_8iTRAQ_20ug_2D_20mM	Experiment 2 (technical replicate 1)
39	180308_CVF_Con_8iTRAQ_20ug_2D_24mM	Experiment 2 (technical replicate 1)
40	180308_CVF_Con_8iTRAQ_20ug_2D_26mM	Experiment 2 (technical replicate 1)
41	180308_CVF_Con_8iTRAQ_20ug_2D_28mM	Experiment 2 (technical replicate 1)
42	180308_CVF_Con_8iTRAQ_20ug_2D_30mM	Experiment 2 (technical replicate 1)
43	180308_CVF_Con_8iTRAQ_20ug_2D_35mM	Experiment 2 (technical replicate 1)
44	180308_CVF_Con_8iTRAQ_20ug_2D_40mM	Experiment 2 (technical replicate 1)
45	180308_CVF_Con_8iTRAQ_20ug_2D_60mM	Experiment 2 (technical replicate 1)
46	180308_CVF_Con_8iTRAQ_20ug_2D_100mM	Experiment 2 (technical replicate 1)
47	180308_CVF_Con_8iTRAQ_20ug_2D_200mM	Experiment 2 (technical replicate 1)
48	180308_CVF_Con_8iTRAQ_20ug_2D_1000mM	Experiment 2 (technical replicate 1)
49	180313_CVF_Con_8iTRAQ_20ug_2D_0mM	Experiment 2 (technical replicate 2)
50	180313_CVF_Con_8iTRAQ_20ug_2D_20mM	Experiment 2 (technical replicate 2)
51	180313_CVF_Con_8iTRAQ_20ug_2D_24mM	Experiment 2 (technical replicate 2)
52	180313_CVF_Con_8iTRAQ_20ug_2D_26mM	Experiment 2 (technical replicate 2)
53	180313_CVF_Con_8iTRAQ_20ug_2D_28mM	Experiment 2 (technical replicate 2)
54	180313_CVF_Con_8iTRAQ_20ug_2D_30mM	Experiment 2 (technical replicate 2)
55	180313_CVF_Con_8iTRAQ_20ug_2D_35mM	Experiment 2 (technical replicate 2)
56	180313_CVF_Con_8iTRAQ_20ug_2D_40mM	Experiment 2 (technical replicate 2)
57	180313_CVF_Con_8iTRAQ_20ug_2D_60mM	Experiment 2 (technical replicate 2)
58	180313_CVF_Con_8iTRAQ_20ug_2D_100mM	Experiment 2 (technical replicate 2)
59	180313_CVF_Con_8iTRAQ_20ug_2D_200mM	Experiment 2 (technical replicate 2)
60	180313_CVF_Con_8iTRAQ_20ug_2D_1000mM	Experiment 2 (technical replicate 2)
61	180314_CVF_Con_8iTRAQ_20ug_2D_0mM	Experiment 2 (technical replicate 3)
62	180314_CVF_Con_8iTRAQ_20ug_2D_20mM	Experiment 2 (technical replicate 3)
63	180314_CVF_Con_8iTRAQ_20ug_2D_24mM	Experiment 2 (technical replicate 3)
64	180314_CVF_Con_8iTRAQ_20ug_2D_26mM	Experiment 2 (technical replicate 3)
65	180314_CVF_Con_8iTRAQ_20ug_2D_28mM	Experiment 2 (technical replicate 3)
66	180314_CVF_Con_8iTRAQ_20ug_2D_30mM	Experiment 2 (technical replicate 3)
67	180314_CVF_Con_8iTRAQ_20ug_2D_35mM	Experiment 2 (technical replicate 3)
68	180314_CVF_Con_8iTRAQ_20ug_2D_40mM	Experiment 2 (technical replicate 3)
69	180314_CVF_Con_8iTRAQ_20ug_2D_60mM	Experiment 2 (technical replicate 3)
70	180314_CVF_Con_8iTRAQ_20ug_2D_100mM	Experiment 2 (technical replicate 3)
71	180314_CVF_Con_8iTRAQ_20ug_2D_200mM	Experiment 2 (technical replicate 3)
72	180314_CVF_Con_8iTRAQ_20ug_2D_1000mM	Experiment 2 (technical replicate 3)
